# Supplementary material for: Peak oxygen uptake in Paralympic sitting sports: A systematic literature review, meta- and pooled-data analysis
Source: PLoS One. 2018 Feb 23;13(2):e0192903. doi: 10.1371/journal.pone.0192903 (PMC5825058; doi:10.1371/journal.pone.0192903)
Supplement: S1 Excel file — (XLSX) [file pone.0192903.s005.xlsx]

## Sheet: Study selection
DATA BASE SEARCH
			Abstract selection	1=Included, 0=Excluded	Reason for exclusion					Full text selection	1=Included, 0=Excluded	Reason for exclusion				Reasons for exclusion				Explanation colors
Arm Exercise Response in Testing Protocols. (1991). Adapted Physical Activity Quarterly, 8(3), 255-255. Retrieved from http://search.ebscohost.com/login.aspx?direct=true&db=sph&AN=20723754&site=ehost-live		1991	Excluded	0	not peer-reviewed, summary other article	5										1 = no VO2peak				Excluded articles
EFFECTS OF INSPIRATORY MUSCLE TRAINING ON RESPIRATORY FUNCTION AND REPETITIVE SPRINT PERFORMANCE IN WHEELCHAIR BASKETBALL PLAYERS. (2010). SportEX Medicine(46), 3-3. Retrieved from http://search.ebscohost.com/login.aspx?direct=true&db=sph&AN=55285799&site=ehost-live		2010	Excluded	0	no VO2peak	1										2 = no (sitting) athletes				Included by abstract but excluded by full-text
Abel, T, Schneider, S, Platen, P, & Struder, HK. (2006). Performance diagnostics in handbiking during competition. Spinal Cord, 44(4), 211-216. doi:10.1038/sj.sc.3101845		2006	Excluded	0	no laboratory testing	4										3 = able-bodied				Full-text included
Abel, T., Bonin, D., Albracht, K., Zeller, S., Brüggemann, G.-P., Burkett, B., & Strüder, H. K. (2010). KINEMATIC PROFILE OF THE ELITE HANDCYCLIST. International Symposium on Biomechanics in Sports: Conference Proceedings Archive, 28, 140-141. Retrieved from http://search.ebscohost.com/login.aspx?direct=true&db=sph&AN=59696199&site=ehost-live		2010	Excluded	0	no VO2peak	1										4 = no laboratory setting
Abel, T., Burkett, B., Schneider, S., Lindschulten, R., & Struder, H. K. (2010). The exercise profile of an ultra-long handcycling race: the Styrkeproven experience. Spinal Cord, 48(12), 894-898. doi:10.1038/sc.2010.40		2010	Excluded	0	no VO2peak	1										5 = no original, peer-reviewed article
Abel, T., Kroner, M., Rojas Vega, S., Peters, C., Klose, C., & Platen, P. (2003). Energy expenditure in wheelchair racing and handbiking - a basis for prevention of cardiovascular diseases in those with disabilities. Eur J Cardiovasc Prev Rehabil, 10(5), 371-376. doi:10.1097/01.hjr.0000096542.30533.59		2003	Included	1						Excluded	0	No VO2peak values reported, however max test performed	1			6 = language not included
Abel, T., Platen, P., Rojas Vega, S., Schneider, S., & Strüder, H. K. (2008). Energy expenditure in ball games for wheelchair users. Spinal Cord, 46(12), 785-790. Retrieved from http://search.ebscohost.com/login.aspx?direct=true&db=sph&AN=35539904&site=ehost-live		2008	Excluded	0	no VO2peak	1										7 = no abstract
Abel, T., Vega, S. R., Bleicher, I., & Platen, P. (2003). Handbiking: Physiological Responses to Synchronous and Asynchronous Crank Montage. European Journal of Sport Science, 3(4), 1-9. Retrieved from http://search.ebscohost.com/login.aspx?direct=true&db=sph&AN=11437990&site=ehost-live		2003	Included	1						Exclude	0	no athletes national level	2			8 = data overlap
Ambridge, S., Tepper, S., Gilbert, W., Kyle, R., Mundy, J., & Russo, S. (1996). Reliability of submaximal graded exercise testing of male subjects with SCI using a wheelchair ergometer. Cardiopulmonary Physical Therapy Journal (American Physical Therapy Association, Cardiopulmonary Section), 7(1), 3-8 6p. Retrieved from http://search.ebscohost.com/login.aspx?direct=true&db=cin20&AN=107380099&site…		1996	Excluded	0	no athletes	2										9 = sports not specified
Arabi, H., Vandewalle, H., & Monod, H. (1996). Aerobic endurance in paraplegic subjects in wheelchair In, Marconnet, P. (ed.) et al., First annual congress, frontiers in sport science, the European perspective. May 28-31, 1996, Nice, France. Book of abstracts, Nice, European College of Sport Science, 1996, p. 433.;.		1996	Excluded	0	conference abstract	5										10 = too little detail
Arabi, H., Vandewalle, H., Pitor, P., de Lattre, J., & Monod, H. (1997). Relationship between maximal oxygen uptake on different ergometers, lean arm volume and strength in paraplegic subjects. / Relation entre la consommation d ' oxygene prise sur differents ergometres, la masse maigre du bras et la force chez les sujets paraplegiques. European Journal of Applied Physiology & Occupational Physio…		1997	Excluded	0	no athletes	3										11 = full-text not available
Asayama, K., Nakamura, Y., Ogata, H., Hatada, K., Okuma, H., & Deguchi, Y. (1985). Physical fitness of paraplegics in full wheelchair marathon racing. Paraplegia, 23(5), 277-287. doi:10.1038/sc.1985.45		1985	Excluded	0	no VO2peak test	1
Asayama, K., Nakamura, Y., Ogata, H., Morita, H., Kodama, S., & Hatada, K. (1984). Energy expenditure of paraplegic marathon runners measured during a wheelchair marathon. J uoeh, 6(2), 121-130.		1984	Excluded	0	no VO2peak	1
Azuma, A. (1997). Ventilatory threshold and mechanical efficiency during wheelchair propelling on a treadmill In XVIth ISB Tokyo Congress, August 25-29, 1997, hosted by the University of Tokyo. Book of abstracts, International Society of Biomechanics, p.73.;.		1997	Excluded	0	conference abstract	5
Barfield, J. P., Malone, L. A., Arbo, C., & Jung, A. P. (2010). Exercise intensity during wheelchair rugby training. J Sports Sci, 28(4), 389-398. doi:10.1080/02640410903508839		2010	Included	1						Included	1
Barfield, J. P., Malone, L. A., & Coleman, T. A. (2009). Comparison of heart rate response to tennis activity between persons with and without spinal cord injuries: implications for a training threshold. Res Q Exerc Sport, 80(1), 71-77. doi:10.1080/02701367.2009.10599531		2009	Excluded	0	no VO2peak test	1
Bar-Or, O., Inbar, O., & Dotan, R. (1976). Proficiency, speed and endurance test for wheelchair bound In Simri, U. (ed.), Motor learning in physical education and sport, Netanya, Israel, Wingate Institute for Physical Education and Sport, 1976, p. 310-318.;.		1976	Excluded	0	conference abstract	5
Baumgart, J. K., & Sandbakk, O. (2015). Laboratory Determinants of Repeated Sprint and Sport-Specific Technique Ability in World Class Ice Sledge Hockey Players. Int J Sports Physiol Perform. doi:10.1123/ijspp.2014-0516		2015	Included	1						Excluded	0	Data overlap Sandbakk, 2014	8
Beckman, E. M., & Tweedy, S. M. (2009). Towards evidence-based classification in Paralympic athletics: evaluating the validity of activity limitation tests for use in classification of Paralympic running events. Br J Sports Med, 43(13), 1067-1072. doi:10.1136/bjsm.2009.061804		2009	Excluded	0	no VO2peak test	1
Bernard, P. L., Mercier, J., Varray, A., & Prefaut, C. (2000). Influence of lesion level on the cardioventilatory adaptations in paraplegic wheelchair athletes during muscular exercise. Spinal Cord, 38(1), 16-25.		2000	Included	1						Excluded	0	sport not specified for VO2peak data	9
Bernardi, M., Canale, I., Felici, F., & Marchettoni, P. (1988). Field evaluation of the energy cost of different wheelchair sports. International Journal of Sports Cardiology, 5(2), 58-61. Retrieved from http://articles.sirc.ca/search.cfm?id=254916		1988	Excluded	0	no laboratory testing	4
Bernardi, M., Carucci, S., Faiola, F., Egidi, F., Marini, C., Castellano, V., & Faina, M. (2012). Physical Fitness Evaluation of Paralympic Winter Sports Sitting Athletes...[corrected] [published erratum appears in CLIN J SPORT MED 2012; 22(2):209]. Clinical Journal of Sport Medicine, 22(1), 26-30 25p. Retrieved from http://search.ebscohost.com/login.aspx?direct=true&db=cin20&AN=108156894&site=eh…		2012	Included	1						Included	1
Bernardi, M., Guerra, E., Di Giacinto, B., Di Cesare, A., Castellano, V., & Bhambhani, Y. (2010). Field evaluation of paralympic athletes in selected sports: implications for training. Med Sci Sports Exerc, 42(6), 1200-1208. doi:10.1249/MSS.0b013e3181c67d82		2010	Included	1						Included	1
Bernardi, M., Janssen, T., Bortolan, L., Pellegrini, B., Fischer, G., & Schena, F. (2013). Kinematics of cross-country sit skiing during a Paralympic race. J Electromyogr Kinesiol, 23(1), 94-101. doi:10.1016/j.jelekin.2012.07.004		2013	Excluded	0	no VO2peak	1
Bernasconi, S. M., Tordi, N., Ruiz, J., & Parratte, B. (2007). Changes in oxygen uptake, shoulder muscles activity, and propulsion cycle timing during strenuous wheelchair exercise. Spinal Cord, 45(7), 468-474. doi:10.1038/sj.sc.3101989		2007	Included	1						Excluded	0	able-bodied	3
Berzen, J. L., Chadwick, V. F., Seung-oh, C., Folsom-Meek, S. L., Lavay, B., Rizzo, T. L., . . . Zittel, L. L. (1995). Protocols in wheelchair exercise. Adapted Physical Activity Quarterly, 12(2), 191-192. Retrieved from http://search.ebscohost.com/login.aspx?direct=true&db=sph&AN=9505020991&site=ehost-live		1995	Excluded	0	summary other article	5
Bhambhani, Y. (1993). Oxygen uptake in athletes using wheelchairs: relationship to sports performance In, Steadward, R.D. (ed.) et al, VISTA '93: the outlook. The proceedings from VISTA '93, ..., Edmonton, University of Alberta, Rick Hansen Centre, c1994, p. 88-97.;.		1993	Excluded	0	conference abstract	5
Bhambhani, Y. (2002). Physiology of wheelchair racing in athletes with spinal cord injury. Sports Med, 32(1), 23-51.		2002	Excluded	0	review	5
Bhambhani, Y., Forbes, S., Forbes, J., Craven, B., Matsuura, C., & Rodgers, C. (2012). Physiologic responses of competitive Canadian cross-country skiers with disabilities. Clin J Sport Med, 22(1), 31-38. doi:10.1097/JSM.0b013e3182432f0c		2012	Included	1						Included	1
Bhambhani, Y. N., Burnham, R. S., Wheeler, G. D., Eriksson, P., Holland, L. J., & Steadward, R. D. (1995). Physiological correlates of simulated wheelchair racing in trained quadriplegics. Can J Appl Physiol, 20(1), 65-77.		1995	Included	1						Included	1
Bhambhani, Y. N., Burnham, R. S., Wheeler, G. D., Eriksson, P., Holland, L. J., & Steadward, R. D. (1995). Ventilatory threshold during wheelchair exercise in untrained and endurance-trained subjects with quadriplegia. Adapted Physical Activity Quarterly, 12(4), 333-343 311p. Retrieved from http://search.ebscohost.com/login.aspx?direct=true&db=cin20&AN=107361864&site=ehost-live		1995	Included	1						Excluded	0	Data overlap Bhambhani 1995	8
Bhambhani, Y. N., Eriksson, P., & Steadward, R. D. (1991). Reliability of peak physiological responses during wheelchair ergometry in persons with spinal cord injury. Arch Phys Med Rehabil, 72(8), 559-562.		1991	Included	1						Excluded	0	No athletes	2
Bhambhani, Y. N., Holland, L. J., Eriksson, P., & Steadward, R. D. (1994). Physiological responses during wheelchair racing in quadriplegics and paraplegics. Paraplegia, 32(4), 253-260. doi:10.1038/sc.1994.45		1994	Included	1						Excluded	0	No athletes	2
Bhambhani, Y. N., Holland, L. J., & Steadward, R. D. (1992). Maximal aerobic power in cerebral palsied wheelchair athletes: validity and reliability. Arch Phys Med Rehabil, 73(3), 246-252.		1992	Included	1						Excluded	0	2 athletes with cognitive impairment	2
Bhambhani, Y. N., Holland, L. J., & Steadward, R. D. (1993). Anaerobic threshold in wheelchair athletes with cerebral palsy: validity and reliability. Arch Phys Med Rehabil, 74(3), 305-311.		1993	Excluded	0	no VO2peak test	1
Bjerkefors, A., Carpenter, M. G., & Thorstensson, A. (2007). Dynamic trunk stability is improved in paraplegics following kayak ergometer training. Scand J Med Sci Sports, 17(6), 672-679. doi:10.1111/j.1600-0838.2006.00621.x		2007	Excluded	0	no athletes	2
Bjerkefors, A., & Thorstensson, A. (2006). Effects of kayak ergometer training on motor performance in paraplegics. Int J Sports Med, 27(10), 824-829. doi:10.1055/s-2005-872970		2006	Excluded	0	no athletes	2
Bloxham, L. A., Bell, G. J., Bhambhani, Y., & Steadward, R. D. (2001). Time motion analysis and physiological profile of Canadian world cup wheelchair basketball players. Sports Medicine, Training & Rehabilitation, 10(3), 183-198. Retrieved from http://search.ebscohost.com/login.aspx?direct=true&db=sph&AN=SPHS-841781&site=ehost-live		2001	Included	1						Included	1
Boldin, E. M. (1985). A comparison of two training modalities for cardiorespiratory fitness: arm ergometry vs wheelchair ergometry. Eugene, Ore.;: Microform Publications, University of Oregon.		1985	Excluded	0	master thesis	5
Bougenot, M. P., Tordi, N., Betik, A. C., Martin, X., Le Foll, D., Parratte, B., . . . Rouillon, J. D. (2003). Effects of a wheelchair ergometer training programme on spinal cord-injured persons. Spinal Cord, 41(8), 451-456. doi:10.1038/sj.sc.3101475		2003	Excluded	0	no athletes	2
Bressel, E., & Heise, G. D. (2004). Effect of Arm Cranking Direction on EMG, Kinematic, and Oxygen Consumption Responses. J Appl Biomech, 20(2), 129-143. Retrieved from http://search.ebscohost.com/login.aspx?direct=true&db=sph&AN=13021219&site=ehost-live		2004	Excluded	0	able-bodied	3
Bridges, D., & Connor-Kuntz, F. J. (1997). Wheelchair field test of peak oxygen uptake. Adapted Physical Activity Quarterly, 14(1), 84-84. Retrieved from http://search.ebscohost.com/login.aspx?direct=true&db=sph&AN=9708135628&site=ehost-live		1997	Excluded	0	summary other article	5
Brown, D. D., Knowlton, R. G., Hamill, J., Schneider, T. L., & Hetzler, R. K. (1990). Physiological and biomechanical differences between wheelchair dependent and able-bodied subjects during wheelchair ergometry (Differences physiologiques et biomecaniques lors d'epreuves ergometriques en fauteuil roulant chez des sujets handicapes et valides). Retrieved from http://search.ebscohost.com/login.asp…		1990	Included	1						Excluded	0	no athletes	2
Brunner, C., & Michel, D. (1996). Leistungsphysiologie und leistungslimitierende Faktoren im Rollstuhlsport. / Physiological characteristics and exercise limiting factors in wheelchair athletes. Schweizerische Zeitschrift fuer Medizin und Traumatologie, 44(1), 13-17. Retrieved from http://articles.sirc.ca/search.cfm?id=449146		1996	Included	1						Excluded	0	only bodmass normalized values provided	10
Burke, E. J., Auchinachie, J. A., Hayden, R., & Loftin, J. M. (1985). Energy cost of wheelchair basketball. / Le cout energetique du basketball en fauteur roulant. Physician & Sportsmedicine, 13(3), 99-101;105. Retrieved from http://articles.sirc.ca/search.cfm?id=164867		1985	Included	1						Excluded	0	no athletes	2
Burkett, B. J., & Mellifont, R. B. (2008). Sport Science and Coaching in Paralympic Cycling. International Journal of Sports Science & Coaching, 3(1), 95-103. Retrieved from http://search.ebscohost.com/login.aspx?direct=true&db=sph&AN=31637645&site=ehost-live		2008	Excluded	0	no VO2peak test	1
Campbell, I. G., Lakomy, H. K. A., & Williams, C. (1995). Physiological characteristics of wheelchair athletes determined from arm crank ergometry and wheelchair treadmill exercise. / Caracteristiques physiologiques d ' athletes en fauteuil roulant, determinees soit par une epreuve des bras sur ergometre a manivelle soit par un exercice en fauteuil sur tapis roulant. J Sports Sci, 13(5), 417-417.…		1995	Excluded	0	no abstract	7
Campbell, I. G., Williams, C., & Lakomy, H. K. (1997). Physiological responses of wheelchair athletes at percentages of top speed. Br J Sports Med, 31(1), 36-40.		1997	Included	1						Excluded	0	only part competitive, national athletes	2
Campbell, I. G., Williams, C., & Lakomy, H. K. (2004). Physiological and metabolic responses of wheelchair athletes in different racing classes to prolonged exercise. J Sports Sci, 22(5), 449-456. doi:10.1080/02640410410001675298		2004	Included	1						Included	1	overlap with 2004 study
Campbell, I. G., Williams, C., & Lakomy, H. K. A. (2002). Physiological Responses of Endurance-Trained Male Wheelchair Athletes to a 10-Kilometer Treadmill Time Trial. Adapted Physical Activity Quarterly, 19(4), 496. Retrieved from http://search.ebscohost.com/login.aspx?direct=true&db=sph&AN=7541342&site=ehost-live		2002	Included	1						Excluded	0	overlap with 2002 study	8
Castiglioni, P., Di Rienzo, M., Veicsteinas, A., Parati, G., & Merati, G. (2007). Mechanisms of blood pressure and heart rate variability: an insight from low-level paraplegia. Am J Physiol Regul Integr Comp Physiol, 292(4), R1502-1509. doi:10.1152/ajpregu.00273.2006		2007	Excluded	0	No VO2peak	1
Castle, PC, Kularatne, BP, Brewer, J, Mauger, AR, Austen, RA, Tuttle, JA, et al. (2013). Partial heat acclimation of athletes with spinal cord lesion. Eur J Appl Physiol, 113(1), 109-115. doi:10.1007/s00421-012-2417-6		2013	Included	1						Included	1
Cesar Zoppi, C., Ribeiro dos Santos-Júnior, C., Soares Guerreiro, T., Caldas Porto, Y., Hermes Pires de Mélo Montenegro, I., Fulgêncio Alves da Silva, T., & Adriano Schwingel, P. (2014). Physiological and Performance Improvements during a Training Season in Paralympic Rowers. Journal of Professional Exercise Physiology, 17(3), 88-101. Retrieved from http://search.ebscohost.com/login.aspx?direct=t…		2014	Excluded	0	No VO2peak	1
Chapman Dr, D, Fulton, S, & Gough, C. (2010). Anthropometric And Physical Performance Characteristics Of Elite Male Wheelchair Basketball Athletes. Journal of Strength & Conditioning Research (Lippincott Williams & Wilkins), 24, 1-1.		2010	Excluded	0	No VO2peak	1
Chojnacki, K, Klimek, AT, Tyka, A, & Tchorzewski, D. (2004). Zmiany wydolnosci fizycznej polskich narciarzy niepelnosprawnych przygotowywanych do udzialu w VIII paraolimpijskich igrzyskach Salt Lake 2002. / Changes in physical efficiency of the polish handicapped skiers' trained for viii paraolimpic games salt lake 2002. Medycyna Sportowa, 20(5(152)), 254-258.		2004	Excluded	0	Thesis	5
Chow, J. W., & Chae, W. S. (2007). Kinematic analysis of the 100-m wheelchair race. J Biomech, 40(11), 2564-2568. doi:10.1016/j.jbiomech.2006.12.003		2007	Excluded	0	No VO2peak test	1
Chow, J. W., Kuenster, A. F., & Lim, Y. T. (2003). Kinematic analysis of javelin throw performed by wheelchair athletes of different functional classes. J Sports Sci Med, 2(2), 36-46.		2003	Excluded	0	No VO2peak test	1
Chow, J. W., Millikan, T. A., Carlton, L. G., Morse, M. I., & Chae, W. (2001). Biomechanical comparison of two racing wheelchair propulsion techniques. Medicine & Science in Sports & Exercise, 33(3), 476-484 479p. Retrieved from http://search.ebscohost.com/login.aspx?direct=true&db=cin20&AN=107050080&site=ehost-live		2001	Excluded	0	No VO2peak test	1
Chow, J. W., & Mindock, L. A. (1999). Discus throwing performances and medical classification of wheelchair athletes. Med Sci Sports Exerc, 31(9), 1272-1279.		1999	Excluded	0	No VO2peak test	1
Cooper RA. Peak wheelchair ergometry metabolic values of elite wheelchair athletes. (1993). Palaestra, 9(3), 10-11. Retrieved from http://articles.sirc.ca/search.cfm?id=346476		1993	Included	1						Excluded	0	short proceeding	5
Cooper, 1992. Maximal exercise response of paraplegic wheelchair road racers		1992	Included	1						Included	1
Cooper, R. A. (1992). The contribution of selected anthropometric and physiological variables to 10K performance of wheelchair racers: a preliminary study. J Rehabil Res Dev, 29(3), 29-34.		1992	Included	1						Excluded	0	data overlap with other 1992 study	8
Cooper, R. A., Baldini, F. D., Boninger, M. L., & Cooper, R. (2001). Physiological responses to two wheelchair-racing exercise protocols. Neurorehabil Neural Repair, 15(3), 191-195.		2001	Included	1						Excluded	0	data overlap with other 1992 study	8
Cooper, R. A., Boninger, M. L., Cooper, R., Robertson, R. N., & Baldini, F. D. (2003). Wheelchair racing efficiency. Disabil Rehabil, 25(4-5), 207-212.		2003	Excluded	0	No VO2peak	1
Cooper, R. A., O'Connor, T. J., Robertson, R. N., Langbein, W. E., & Baldini, F. D. (1999). An investigation of the exercise capacity of the Wheelchair Sports USA Team. Assistive Technology, 11(1), 34-42 39p. Retrieved from http://search.ebscohost.com/login.aspx?direct=true&db=cin20&AN=107092237&site=ehost-live		1999	Included	1						Included	1
Coopoo, Y., & Du Toit, S. F. (1989). Endurance training of a wheel-chair athlete: a case study. South African Journal for Research in Sport, Physical Education & Recreation (SAJR SPER), 12(2), 1-6. Retrieved from http://articles.sirc.ca/search.cfm?id=256051		1989	Included	1						Excluded	0	disability not specified, weight not provided	10
Corcoran, P. J., Goldman, R. F., Hoerner, E. F., Kling, C., Knuttgen, H. G., Marquis, B., . . . Rossier, A. B. (1980). Sports medicine and the physiology of wheelchair marathon racing. Orthop Clin North Am, 11(4), 697-716.		1980	Excluded	0	No VO2peak	1
Coutts, K. (1984). Relation between oxygen uptake & power output during wheelchair ergometry in tetraplegics and paraplegics. Canadian Journal of Applied Sport Sciences, 9(1), 17-19. Retrieved from http://articles.sirc.ca/search.cfm?id=148361		1984	Excluded	0	no athletes	2
Coutts, K. D. (1986). Physical and physiological characteristics of elite wheelchair marathoners In, Sherrill, C. (ed.), Sport and disabled athletes, Champaign, Ill., Human Kinetics Publishers, c1986, p. 157-161.;.		1986	Excluded	0	book chapter	5
Coutts, K. D. (1990). Kinematics of sport wheelchair propulsion. J Rehabil Res Dev, 27(1), 21-26.		1990	Excluded	0	No VO2peak	1
Coutts, K. D. (1990). Peak Oxygen Uptake of Elite Wheelchair Athletes. Adapted Physical Activity Quarterly, 7(1), 62-66. Retrieved from http://search.ebscohost.com/login.aspx?direct=true&db=sph&AN=20731991&site=ehost-live		1990	Included	1						Included	1
Coutts, K. D. (1994). Drag and sprint performance of wheelchair basketball players. J Rehabil Res Dev, 31(2), 138-143.		1994	Excluded	0	No VO2peak	1
Coutts, K. D., & McKenzie, D. C. (1995). Ventilatory thresholds during wheelchair exercise in individuals with spinal cord injuries. Paraplegia, 33(7), 419-422. doi:10.1038/sc.1995.85		1995	Included	1						Excluded	0	no weight provided	10
Coutts, K. D., Rhodes, E. C., & McKenzie, D. C. (1983). Maximal exercise responses of tetraplegics and paraplegics. J Appl Physiol Respir Environ Exerc Physiol, 55(2), 479-482.		1983	Excluded	0	no athletes	2
Coutts, K. D., Rhodes, E. C., & McKenzie, D. C. (1985). Submaximal exercise responses of tetraplegics and paraplegics. J Appl Physiol (1985), 59(1), 237-241.		1985	Excluded	0	no athletes	2
Coutts, K. D., & Schutz, R. W. (1988). Analysis of wheelchair track performances. Med Sci Sports Exerc, 20(2), 188-194.		1988	Excluded	0	No VO2peak	1
Coutts, K. D., & Stogryn, J. L. (1987). Aerobic and anaerobic power of Canadian wheelchair track athletes. Med Sci Sports Exerc, 19(1), 62-65.		1987	Included	1						Included	1
Cowan, R. E., Callahan, M. K., & Nash, M. S. (2012). The 6-min push test is reliable and predicts low fitness in spinal cord injury. Med Sci Sports Exerc, 44(10), 1993-2000. doi:10.1249/MSS.0b013e31825cb3b6		2012	Excluded	0	no athletes	2
Crespo-Ruiz, B., Del-Ama, A. J., Jiménez-Díaz, F. J., Morgan, J., De La Peña-González, A., & Gil-Agudo, Á. M. (2012). Physical activity and transcutaneous oxygen pressure in men with spinal cord injury. Journal of Rehabilitation Research & Development, 49(6), 913-924. Retrieved from http://search.ebscohost.com/login.aspx?direct=true&db=sph&AN=79746821&site=ehost-live		2012	Excluded	0	no athletes	2
Crespo-Ruiz, B. M., Del Ama-Espinosa, A. J., & Gil-Agudo, Á. M. (2011). Relation Between Kinematic Analysis of Wheelchair Propulsion and Wheelchair Functional Basketball Classification. Adapted Physical Activity Quarterly, 28(2), 157-172. Retrieved from http://search.ebscohost.com/login.aspx?direct=true&db=sph&AN=60503999&site=ehost-live		2011	Excluded	0	No VO2peak	1
Crews, D., Wells, C. L., Burkett, L., McKeeman, & Hopkins, V. (1982). Physiological profile of four wheelchair marathon racers. Physician & Sportsmedicine, 10(6), 134-143. Retrieved from http://articles.sirc.ca/search.cfm?id=108597		1982	Included	1						Included	1
Croft, L., Dybrus, S., Lenton, J., & Goosey-Tolfrey, V. (2010). A comparison of the physiological demands of wheelchair basketball and wheelchair tennis. Int J Sports Physiol Perform, 5(3), 301-315.		2010	Included	1						Included	1
Cronin, J. B., Jones, J. V., & Hagstrom, J. T. (2007). Kinematics and kinetics of the seated row and implications for conditioning. Journal of Strength & Conditioning Research (Allen Press Publishing Services Inc.), 21(4), 1265-1270 1266p. Retrieved from http://search.ebscohost.com/login.aspx?direct=true&db=cin20&AN=105722441&site=ehost-live		2007	Excluded	0	able-bodied	3
Dallmeijer, AJ, Zentgraaff, ID, Zijp, NI, & van der Woude, LH. (2004). Submaximal physical strain and peak performance in handcycling versus handrim wheelchair propulsion. Spinal Cord, 42(2), 91-98. doi:10.1038/sj.sc.3101566		2004	Excluded	0	no athletes	2
Dallmeijer, A. J., Hopman, M. T., Angenot, E. L., & van der Woude, L. H. (1997). Effect of training on physical capacity and physical strain in persons with tetraplegia. Scand J Rehabil Med, 29(3), 181-186.		1997	Included	1						Excluded	0	no athletes	2
Dallmeijer, A. J., Hopman, M. T., van As, H. H., & van der Woude, L. H. (1996). Physical capacity and physical strain in persons with tetraplegia; the role of sport activity. Spinal Cord, 34(12), 729-735.		1996	Excluded	0	no athletes	2
Dallmeijer, A. J., Ottjes, L., de Waardt, E., & van der Woude, L. H. V. (2004). A physiological comparison of synchronous and asynchronous hand cycling. Int J Sports Med, 25(8), 622-626 625p. Retrieved from http://search.ebscohost.com/login.aspx?direct=true&db=cin20&AN=106259807&site=ehost-live		2004	Excluded	0	able-bodied	3
Dallmeijer, A. J., & van der Woude, L. H. (2001). Health related functional status in men with spinal cord injury: relationship with lesion level and endurance capacity. Spinal Cord, 39(11), 577-583. doi:10.1038/sj.sc.3101215		2001	Excluded	0	no athletes	2
Darilgen, A., & Yildirim, N. U. (2008). Assessment of physical fitness in wheelchair basketball players. Turkish Journal of Physiotherapy Rehabilitation, 19(2), 64-73 10p. Retrieved from http://search.ebscohost.com/login.aspx?direct=true&db=cin20&AN=105635181&site=ehost-live		2008	Included	1						Excluded	0	Turkish	6
Davis, G., Plyley, M. J., & Shephard, R. J. (1991). Gains of cardiorespiratory fitness with arm-crank training in spinally disabled men. Can J Sport Sci, 16(1), 64-72.		1991	Excluded	0	no athletes	2
Davis, G. M. (1991). Exercise capacity following spinal cord injury In Cardiovascular & respiratory responses to health & disease: proceedings of the 8th Biennial Conference, held at the University of Sydney, Cumberland College of Health Sciences, October 2-5 1991, Lidcombe, NSW, Cumberland College of Health Sciences, 1991, p.179-192.;.		1991	Excluded	0	conference proceeding	5
Davis, G. M. (1993). Exercise capacity of individuals with paraplegia. Med Sci Sports Exerc, 25(4), 423-432.		1993	Excluded	0	no VO2peak	1
Davis, G. M., Kofsky, P. R., Kelsey, J. C., & Shephard, R. J. (1981). Cardiorespiratory fitness and muscular strength of wheelchair users. Can Med Assoc J, 125(12), 1317-1323.		1981	Excluded	0	no athletes	2
Davis, G. M., & Shephard, R. J. (1988). Cardiorespiratory fitness in highly active versus inactive paraplegics. Med Sci Sports Exerc, 20(5), 463-468.		1988	Included	1						Excluded	0	only part highly active	2
Davis, G. M., Shephard, R. J., & Jackson, R. W. (1981). Cardio-respiratory fitness and muscular strength in the lower-limb disabled. Can J Appl Sport Sci, 6(4), 159-165.		1981	Excluded	0	no athletes	2
De Groot, S., Balvers, I. J., Kouwenhoven, S. M., & Janssen, T. W. (2012). Validity and reliability of tests determining performance-related components of wheelchair basketball. J Sports Sci, 30(9), 879-887. doi:10.1080/02640414.2012.675082		2012	Excluded	0	no VO2peak	1
de Groot, S., van der Woude, L. H., Niezen, A., Smit, C. A., & Post, M. W. (2010). Evaluation of the physical activity scale for individuals with physical disabilities in people with spinal cord injury. Spinal Cord, 48(7), 542-547. doi:10.1038/sc.2009.178		2010	Excluded	0	no athletes	2
de Lira, C. A., Vancini, R. L., Minozzo, F. C., Sousa, B. S., Dubas, J. P., Andrade, M. S., . . . da Silva, A. C. (2010). Relationship between aerobic and anaerobic parameters and functional classification in wheelchair basketball players. Scand J Med Sci Sports, 20(4), 638-643. doi:10.1111/j.1600-0838.2009.00934.x		2010	Included	1						Included	1
Demers, C. (1998). Seuil anaerobie lactique d'athletes d'elite an fauteuil roulant. Ann Arbor, Mich.;: University Microfilms International.		1998	Excluded	0	master thesis	5
Diaper, N. J., & Goosey-Tolfrey, V. L. (2009). A physiological case study of a paralympic wheelchair tennis player: reflective practise. J Sports Sci Med, 8(2), 300-307.		2009	Included	1						Included	1
Domaszewska, K., Szymczak, Ł., KryŚCiak, J., Pospieszna, B., & Laurentowska, M. (2013). Spirometric and ergospirometric evaluation of wheelchair rugby players. Trends in Sport Sciences, 20(2), 89-94. Retrieved from http://search.ebscohost.com/login.aspx?direct=true&db=sph&AN=89986177&site=ehost-live		2013	Included	1						Included	1
Doyle, T. L. A., Davis, R. W., Humphries, B., Dugan, E. L., Horn, B. G., Shim, J. K., & Newton, R. U. (2004). Further evidence to change the medical classification system of the National Wheelchair Basketball Association. Adapted Physical Activity Quarterly, 21(1), 63-70 68p. Retrieved from http://search.ebscohost.com/login.aspx?direct=true&db=cin20&AN=106767989&site=ehost-live		2004	Excluded	0	No VO2peak test	1
Dozono, K., Hachisuka, K., Hatada, K., & Ogata, H. (1995). Peripheral neuropathies in the upper extremities of paraplegic wheelchair marathon racers. Paraplegia, 33(4), 208-211. doi:10.1038/sc.1995.46		1995	Excluded	0	No VO2peak	1
Dulac, S., Quirion, A., & Caron, F. (1981). Condition physique chez les paraplegiques et les paralytiques cerebraux Dans, Lavallee, H. et Shephard, R.J. (eds.), Croissance et developpement de l'enfant: communications du Symposium international croissance et developpement de l'enfant, Universite du Quebec a Trois-Rivieres, Octobre 1980, Trois-Rivieres, Que., H. Lavallee, c1981, p. 361-370.;.		1981	Excluded	0	book chapter	5
Dwyer, G. B., & Davis, R. W. (1998). The relationship between a twelve minute wheelchair push test and VO2 peak in women wheelchair athletes. Sports Medicine, Training & Rehabilitation, 8(1), 1-11. Retrieved from http://articles.sirc.ca/search.cfm?id=462611		1998	Included	1						Included	1
Emes, C. (1977). Physical work capacity of wheelchair athletes. Res Q, 48(1), 209-212.		1977	Included	1						Excluded	0	no VO2peak	1
Ergun, N., Duzgun, I., & Aslan, E. (2008). Effect of the number of years of experience on physical fitness, sports skills and quality of life in wheelchair basketball players. Turkish Journal of Physiotherapy Rehabilitation, 19(2), 55-63 59p. Retrieved from http://search.ebscohost.com/login.aspx?direct=true&db=cin20&AN=105635180&site=ehost-live		2008	Included	1						Excluded	0	no VO2peak	1
Eriksson, P., Lofstrom, L., & Ekblom, B. (1988). Aerobic power during maximal exercise in untrained and well-trained persons with quadriplegia and paraplegia. Scand J Rehabil Med, 20(4), 141-147.		1988	Included	1						Excluded	0	sports not specified	9
Faupin, A., Gorce, P., Watelain, E., Meyer, C., & Thevenon, A. (2010). A biomechanical analysis of handcycling: a case study. J Appl Biomech, 26(2), 240-245 246p. Retrieved from http://search.ebscohost.com/login.aspx?direct=true&db=cin20&AN=105202369&site=ehost-live		2010	Excluded	0	able-bodied	3
Fehr, L., Langbein, W. E., Edwards, L. C., Sibley, P., & Orebaugh, C. (1997). Diagnostic wheelchair exercise testing. Top Spinal Cord Inj Rehabil, 3(1), 34-48 15p. Retrieved from http://search.ebscohost.com/login.aspx?direct=true&db=cin20&AN=107188932&site=ehost-live		1997	Excluded	0	no abstract	7
Figoni, S. F. (1990). Perspectives on cardiovascular fitness and SCI. J Am Paraplegia Soc, 13(4), 63-71.		1990	Excluded	0	review	5
Findley, T. W., & Agre, J. C. (1988). Ambulation in the adolescent with spina bifida. II. Oxygen cost of mobility. Arch Phys Med Rehabil, 69(10), 855-861.		1988	Excluded	0	no athletes	2
Fischer, G, Tarperi, C, George, K, & Ardigo, LP. (2014). An exploratory study of respiratory muscle endurance training in high lesion level paraplegic handbike athletes. Clin J Sport Med, 24(1), 69-75. doi:10.1097/jsm.0000000000000003		2014	Included	1						Included	1
Fischer, G., Figueiredo, P., & Ardigò, L. P. (2015). Physiological Performance Determinants of a 22-km Handbiking Time Trial. International Journal of Sports Physiology & Performance, 10(8), 965-971. Retrieved from http://search.ebscohost.com/login.aspx?direct=true&db=sph&AN=110787524&site=ehost-live		2015	Included	1						Excluded	0	data overlap	8
Fitzgerald, P. I., Sedlock, D. A., & Knowlton, R. G. (1990). Circulatory and thermal adjustments to prolonged exercise in paraplegic women. Med Sci Sports Exerc, 22(5), 629-635.		1990	Excluded	0	no athletes	2
Forbes, S. C., Chilibeck, P. D., Craven, B., & Bhambhani, Y. (2010). Comparison of a double poling ergometer and field test for elite cross country sit skiers. N Am J Sports Phys Ther, 5(2), 40-46.		2010	Included	1						Excluded	0	VO2peak values only provided in figure	1
Franklin, B. A. (1985). Exercise testing, training and arm ergometry. Sports Med, 2(2), 100-119.		1985	Excluded	0	review	5
Franklin, B. A., Swantek, K. I., Grais, S. L., Johnstone, K. S., Gordon, S., & Timmis, G. C. (1990). Field test estimation of maximal oxygen consumption in wheelchair users. Arch Phys Med Rehabil, 71(8), 574-578.		1990	Excluded	0	no athletes	2
Fukuoka, Y., Nakanishi, R., Ueoka, H., Kitano, A., Takeshita, K., & Itoh, M. (2006). Effects of wheelchair training on VO2 kinetics in the participants with spinal-cord injury. Disabil Rehabil Assist Technol, 1(3), 167-174.		2006	Excluded	0	no athletes	2
Furmaniuk, L., Cywinska-Wasilewska, G., & Kaczmarek, D. (2010). Influence of long-term wheelchair rugby training on the functional abilities in persons with tetraplegia over a two-year post-spinal cord injury. J Rehabil Med, 42(7), 688-690. doi:10.2340/16501977-0580		2010	Excluded	0	no athletes	2
Gangelhoff, J., Cordain, L., Tucker, A., & Sockler, J. (1988). Metabolic and heart rate responses to submaximal arm lever and arm crank ergometry. Arch Phys Med Rehabil, 69(2), 101-105.		1988	Excluded	0	able-bodied	3
Gass, EM, & Gass, GC. (2001). Thermoregulatory responses to repeated warm water immersion in subjects who are paraplegic. Spinal cord, 39(3), 149-155. doi:10.1038/sj.sc.3101117		2001	Included	1						Excluded	0	no athletes	2
Gass, E. M., Gass, G. C., & Pitetti, K. (2002). Thermoregulatory responses to exercise and warm water immersion in physically trained men with tetraplegia. Spinal Cord, 40(9), 474-480. doi:10.1038/sj.sc.3101341		2002	Included	1						Included	1
Gass, E. M., Harvey, L. A., & Gass, G. C. (1995). Maximal physiological responses during arm cranking and treadmill wheelchair propulsion in T4-T6 paraplegic men. Paraplegia, 33(5), 267-270. doi:10.1038/sc.1995.60		1995	Included	1						Excluded	0	no athletes	2
Gass, G. C., & Camp, E. M. (1979). Physiological characteristics of trained Australian paraplegic and tetraplegic subjects. Med Sci Sports, 11(3), 256-259.		1979	Included	1						Included	1
Gass, G. C., & Camp, E. M. (1984). The maximum physiological responses during incremental wheelchair and arm cranking exercise in male paraplegics. Med Sci Sports Exerc, 16(4), 355-359.		1984	Included	1						Excluded	0	sports not specified	9
Gass, G. C., & Camp, E. M. (1987). Effects of prolonged exercise in highly trained traumatic paraplegic men. J Appl Physiol (1985), 63(5), 1846-1852.		1987	Included	1						Excluded	0	sports not specified	9
Gass, G. C., Camp, E. M., Davis, H. A., Eager, D., & Grout, L. (1981). The effects of prolonged exercise on spinally injured subjects. Med Sci Sports Exerc, 13(5), 277-283.		1981	Included	1						Excluded	0	sports not specified	9
Gass, G. C., Watson, J., Camp, E. M., Court, H. J., McPherson, L. M., & Redhead, P. (1980). The effects of physical training on high level spinal lesion patients. Scand J Rehabil Med, 12(2), 61-65.		1980	Excluded	0	no athletes	2
Gayle, G. W., Pohlman, R. L., Glaser, R. M., & Davis, G. M. (1990). Cardiorespiratory and perceptual responses to arm crank and wheelchair exercise using various handrims in male paraplegics. Res Q Exerc Sport, 61(3), 224-232. doi:10.1080/02701367.1990.10608683		1990	Included	1						Exclude	0	no athletes	2
Glaser, R. M. (1989). Arm exercise training for wheelchair users. Med Sci Sports Exerc, 21(5 Suppl), S149-157.		1989	Excluded	0	review	5
Glaser, R. M., Boulduc, S. P., Laubach, L. L., & Suryaprasad, A. G. (1978). A cardio pulmonary fitness test utilizing the wheelchair ergometer. Federation proceedings: Federation of American Societies for Experimental Biology, 37(3), 429-429. Retrieved from http://search.ebscohost.com/login.aspx?direct=true&db=sph&AN=SPH154755&site=ehost-live		1978	Excluded	0	no abstract	7
Glaser, R. M., & Collins, S. R. (1981). Validity of power output estimation for wheelchair locomotion. Am J Phys Med, 60(4), 180-189.		1981	Excluded	0	no VO2peak	1
Glaser, R. M., Foley, D. M., Laubach, L. L., Sawka, M. N., & Suryaprasad, A. G. (1979). An exercise test to evaluate fitness for wheelchair activity. Paraplegia, 16(4), 341-349. doi:10.1038/sc.1978.66		1979	Included	1						Excluded	0	able-bodied	3
Glaser, R. M., Sawka, M. N., Brune, M. F., & Wilde, S. W. (1980). Physiological responses to maximal effort wheelchair and arm crank ergometry. J Appl Physiol Respir Environ Exerc Physiol, 48(6), 1060-1064.		1980	Included	1						Excluded	0	no athletes	2
Glaser, R. M., Sawka, M. N., Laubach, L. L., & Suryaprasad, A. G. (1979). Metabolic and cardiopulmonary responses to wheelchair and bicycle ergometry. J Appl Physiol Respir Environ Exerc Physiol, 46(6), 1066-1070.		1979	Included	1						Excluded	0	able-bodied	3
Goll, M., Wiedemann, M. S. F., & Spitzenpfeil, P. (2015). Metabolic Demand of Paralympic Alpine Skiing in Sit-Skiing Athletes. J Sports Sci Med, 14(4), 819-824. Retrieved from http://search.ebscohost.com/login.aspx?direct=true&db=sph&AN=111246126&site=ehost-live		2015	Included	1						Included	1
Goosey, V. L., & Campbell, I. G. (1998). Pushing economy and propulsion technique of wheelchair racers at three speeds. Adapted Physical Activity Quarterly, 15(1), 36-50 15p. Retrieved from http://search.ebscohost.com/login.aspx?direct=true&db=cin20&AN=107241680&site=ehost-live		1998	Included	1						Included	1
Goosey, V. L., Campbell, I. G., & Fowler, N. E. (1998). The relationship between three-dimensional wheelchair propulsion techniques and pushing economy. J Appl Biomech, 14(4), 412-427 416p. Retrieved from http://search.ebscohost.com/login.aspx?direct=true&db=cin20&AN=107166631&site=ehost-live		1998	Excluded	0	no VO2peak	1
Goosey, V. L., Campbell, I. G., & Fowler, N. E. (2000). Effect of push frequency on the economy of wheelchair racers. Med Sci Sports Exerc, 32(1), 174-181.		2000	Included	1						Included	1
Goosey-Tolfrey, V. (2010). Supporting the paralympic athlete: focus on wheeled sports. Disabil Rehabil, 32(26), 2237-2243. doi:10.3109/09638288.2010.491577		2010	Excluded	0	review	5
Goosey-Tolfrey, V., Alfano, H., & Fowler, N. (2008). The influence of crank length and cadence on mechanical efficiency in hand cycling. Eur J Appl Physiol, 102(2), 189-194. Retrieved from http://search.ebscohost.com/login.aspx?direct=true&db=sph&AN=27486942&site=ehost-live		2008	Included	1						Excluded	0	no VO2peak	1
Goosey-Tolfrey, V., Castle, P., & Webborn, N. (2006). Aerobic capacity and peak power output of elite quadriplegic games players...including commentary by Abel T. Br J Sports Med, 40(8), 684-687 684p. Retrieved from http://search.ebscohost.com/login.aspx?direct=true&db=cin20&AN=105934240&site=ehost-live		2006	Included	1						Included	1
Goosey-Tolfrey, V., & Leicht, C. (2013). Field-Based Physiological Testing of Wheelchair Athletes. Sports Medicine, 43(2), 77-91. Retrieved from http://search.ebscohost.com/login.aspx?direct=true&db=sph&AN=90423702&site=ehost-live		2013	Excluded	0	review	5
Goosey-Tolfrey, V., Lenton, J., Goddard, J., Oldfield, V., Tolfrey, K., & Eston, R. (2010). Regulating intensity using perceived exertion in spinal cord-injured participants. Med Sci Sports Exerc, 42(3), 608-613. doi:10.1249/MSS.0b013e3181b72cbc		2010	Included	1						Excluded	0	no athletes	2
Goosey-Tolfrey, V., Paulson, T., Tolfrey, K., & Eston, R. (2014). Prediction of peak oxygen uptake from differentiated ratings of perceived exertion during wheelchair propulsion in trained wheelchair sportspersons. Eur J Appl Physiol, 114(6), 1251-1258. Retrieved from http://search.ebscohost.com/login.aspx?direct=true&db=sph&AN=95993572&site=ehost-live		2014	Included	1						Included	1
Goosey-Tolfrey, V., Swainson, M., Boyd, C., Atkinson, G., & Tolfrey, K. (2008). The effectiveness of hand cooling at reducing exercise-induced hyperthermia and improving distance-race performance in wheelchair and able-bodied athletes. J Appl Physiol (1985), 105(1), 37-43. doi:10.1152/japplphysiol.01084.2007		2008	Included	1						Included	1
Goosey-Tolfrey, V. L. (2005). Physiological Profiles of Elite Wheelchair Basketball Players in Preparation for the 2000 Paralympic Games. Adapted Physical Activity Quarterly, 22(1), 57. Retrieved from http://search.ebscohost.com/login.aspx?direct=true&db=sph&AN=15626168&site=ehost-live		2005	Included	1						Included	1
Goosey-Tolfrey, V. L., Batterham, A. M., & Tolfrey, K. (2003). Scaling behavior of VO2peak in trained wheelchair athletes. Med Sci Sports Exerc, 35(12), 2106-2111. doi:10.1249/01.mss.0000099106.33943.8c		2003	Included	1						Excluded	0	WRa mixed with WB	9
Goosey-Tolfrey, V. L., Fowler, N. E., Campbell, I. G., & Iwnicki, S. D. (2001). A kinetic analysis of trained wheelchair racers during two speeds of propulsion. Med Eng Phys, 23(4), 259-266.		2001	Excluded	0	no VO2peak	1
Goosey-Tolfrey, V. L., & Kirk, J. H. (2003). Effect of push frequency and strategy variations on economy and perceived exertion during wheelchair propulsion. Eur J Appl Physiol, 90(1-2), 154-158. doi:10.1007/s00421-003-0875-6		2003	Included	1						Excluded	0	able-bodied	3
Goosey-Tolfrey, V. L., & Lenton, J. P. (2006). A comparison between intermittent and constant wheelchair propulsion strategies. Ergonomics, 49(11), 1111-1120. doi:10.1080/00140130600665604		2006	Excluded	0	no VO2peak	1
Goosey-Tolfrey, V. L., & Sindall, P. (2007). The effects of arm crank strategy on physiological responses and mechanical efficiency during submaximal exercise. J Sports Sci, 25(4), 453-460. doi:10.1080/02640410600702883		2007	Included	1						Excluded	0	no VO2peak	1
Goosey-Tolfrey, V. L., & Tolfrey, K. (2004). The oxygen uptake-heart rate relationship in trained female wheelchair athletes. J Rehabil Res Dev, 41(3b), 415-420.		2004	Included	1						Included	1
Goosey-Tolfrey, V. L., & Tolfrey, K. (2008). The multi-stage fitness test as a predictor of endurance fitness in wheelchair athletes. J Sports Sci, 26(5), 511-517. doi:10.1080/02640410701624531		2008	Included	1						Included	1
Graham-Paulson, T, Perret, C, & Goosey-Tolfrey, V. (2016). Improvements in Cycling but Not Handcycling 10 km Time Trial Performance in Habitual Caffeine Users. Nutrients, 8(7). doi:10.3390/nu8070393		2016	Excluded	0	no athletes	2
Graham-Paulson, TS, Perret, C, Watson, P, & Goosey-Tolfrey, VL. (2016). Improvement of Sprint Performance in Wheelchair Sportsmen With Caffeine Supplementation. Int J Sports Physiol Perform, 11(2), 214-220. doi:10.1123/ijspp.2015-0073		2016	Excluded	0	no VO2peak	1
Granados, C., Yanci, J., Badiola, A., Iturricastillo, A., Otero, M., Olasagasti, J., . . . Gil, S. M. (2015). Anthropometry and Performance in Wheelchair Basketball. J Strength Cond Res, 29(7), 1812-1820. doi:10.1519/jsc.0000000000000817		2015	Excluded	0	no VO2peak	1
Greve, J. M., Santomauro, A., Chiovatto, J., Sampaio, M. I., Battistella, L. R., & de Barros Filho, T. E. (1992). Evaluation of the physical fitness by the Bruno Balke protocol in sedentary and wheelchair trained paraplegic patients. Rev Paul Med, 110(6), 242-244.		1992	Excluded	0	no athletes	2
Griggs, K., Price, M., & Goosey-Tolfrey, V. (2015). Cooling Athletes with a Spinal Cord Injury. Sports Medicine, 45(1), 9-21. Retrieved from http://search.ebscohost.com/login.aspx?direct=true&db=sph&AN=100208680&site=ehost-live		2015	Excluded	0	review	5
Griggs, K. E., Leicht, C. A., Price, M. J., & Goosey-Tolfrey, V. L. (2015). Thermoregulation during intermittent exercise in athletes with a spinal-cord injury. Int J Sports Physiol Perform, 10(4), 469-475. doi:10.1123/ijspp.2014-0361		2015	Included	1						Included	1
Grimby, G., & Schoonens, J. (1975). Condition and strength demand in handicapped sportsman. Laekartidningen, 72(5), 356-360. Retrieved from http://search.ebscohost.com/login.aspx?direct=true&db=sph&AN=SPH6886&site=ehost-live		1975	Excluded	0	swedish	6
Groen, W. G., van der Woude, L. H., & De Koning, J. J. (2010). A power balance model for handcycling. Disabil Rehabil, 32(26), 2165-2171. doi:10.3109/09638288.2010.505677		2010	Excluded	0	no VO2peak	1
Gulick, D., Berge, B., Borger, A., Edwards, J., & Rigterink, J. (2006). Quad rugby: a strength and conditioning program for the elite athlete. Strength & Conditioning Journal (Allen Press), 28(4), 10-18 19p. Retrieved from http://search.ebscohost.com/login.aspx?direct=true&db=cin20&AN=106343321&site=ehost-live		2006	Excluded	0	no VO2peak	1
Gunnar, G. (1980). Aerobic capacity, muscle strength and fiber composition in young paraplegice In, Natvig, H. (ed.), First International Medical Congress on Sports for the Disabled (proceedings), Oslo, Royal Ministry of Church and Education, State Office for Youth and Sports, 1980, p. 13-17.		1980	Excluded	0	conference proceeding	5
Hagerman, F., Jacobs, P., Backus, D., & Dudley, G. A. (2006). Exercise responses and adaptations in rowers and spinal cord injury individuals. Med Sci Sports Exerc, 38(5), 958-962. doi:10.1249/01.mss.0000218131.32162.ce		2006	Included	1						Excluded	0	review	5
Hahn, S. (2007). The physiological effects of seating conditions on people in wheelchairs: measurement of oxygen saturation and blood flow. (D.P.T.), Azusa Pacific University. Retrieved from http://search.ebscohost.com/login.aspx?direct=true&db=cin20&AN=109849456&site=ehost-live Available from EBSCOhost cin20 database.		2007	Excluded	0	no athletes	2
Hankinson, G. A. (1998). Physiological responses to an upper body ergometry test using a modified Schwinn air-dyne ergometer among wheelchair athletes and able-bodied individuals. Ann Arbor, Mich.;: University Microfilms International.		1998	Excluded	0	book chapter	5
Hartung, G. H., Lally, D. A., & Blancq, R. J. (1993). Comparison of treadmill exercise testing protocols for wheelchair users. Eur J Appl Physiol Occup Physiol, 66(4), 362-365.		1993	Excluded	0	no athletes	2
Hashizume, T., Kitagawa, H., Lee, H., Ueda, H., Yoneda, I., & Booka, M. (2015). Biomechanics and Physiology for Propelling Wheelchair Uphill Slope. Stud Health Technol Inform, 217, 447-454.		2015	Excluded	0	able-bodied	3
Heinemann, A. W., Dijkers, M. P., Ni, P., Tulsky, D. S., & Jette, A. (2014). Measurement properties of the Spinal Cord Injury-Functional Index (SCI-FI) short forms. Arch Phys Med Rehabil, 95(7), 1289-1297.e1285. doi:10.1016/j.apmr.2014.01.031		2014	Excluded	0	no athletes	2
Hilbers, P. A., & White, T. P. (1987). Effects of wheelchair design on metabolic and heart rate responses during propulsion by persons with paraplegia. Phys Ther, 67(9), 1355-1358.		1987	Excluded	0	no athletes	2
Hildebrandt, G., Voight, E. D., Bahn, D., Berendes, B., & Kroger, J. (1970). Energy costs of propelling wheelchair at various speeds: cardiac response and effect on steering accuracy. Arch Phys Med Rehabil, 51(3), 131-136.		1970	Excluded	0	no abstract	7
Hintzy, F., Tordi, N., & Perrey, S. (2002). Muscular efficiency during arm cranking and wheelchair exercise: a comparison. Int J Sports Med, 23(6), 408-414. doi:10.1055/s-2002-33734		2002	Excluded	0	no athletes	2
Hoffman, M. D. (1986). Cardiorespiratory fitness and training in quadriplegics and paraplegics. Sports Med, 3(5), 312-330.		1986	Excluded	0	review	5
Hol, A. T., Eng, J. J., Miller, W. C., Sproule, S., & Krassioukov, A. V. (2007). Reliability and validity of the six-minute arm test for the evaluation of cardiovascular fitness in people with spinal cord injury. Arch Phys Med Rehabil, 88(4), 489-495. doi:10.1016/j.apmr.2006.12.044		2007	Excluded	0	no athletes	2
Hollander, A. P., Plag, I. T. C., Smits, P., & van Keeken, B. L. (1993). Exercise testing in arm work In, International workshop on the ergonomics of manual wheelchair propulsion, Amsterdam, Commission of the European Communities, 1993, p. 93-101.;.		1993	Excluded	0	conference proceeding	5
Hooker, S. P., Greenwood, J. D., Hatae, D. T., Husson, R. P., Matthiesen, T. L., & Waters, A. R. (1993). Oxygen uptake and heart rate relationship in persons with spinal cord injury. Med Sci Sports Exerc, 25(10), 1115-1119.		1993	Excluded	0	no athletes	2
Hooker, S. P., & Wells, C. L. (1989). Effects of low- and moderate-intensity training in spinal cord-injured persons. Med Sci Sports Exerc, 21(1), 18-22.		1989	Excluded	0	no athletes	2
Hooker, S. P., & Wells, C. L. (1992). Aerobic power of competitive paraplegic road racers. Paraplegia, 30(6), 428-436. doi:10.1038/sc.1992.94		1992	Included	1						Included	1
Hopman, M. T., Dueck, C., Monroe, M., Philips, W. T., & Skinner, J. S. (1998). Limits to maximal performance in individuals with spinal cord injury. Int J Sports Med, 19(2), 98-103. doi:10.1055/s-2007-971889		1998	Excluded	0	no athletes	2
Hopman, M. T., Pistorius, M., Kamerbeek, I. C., & Binkhorst, R. A. (1993). Cardiac output in paraplegic subjects at high exercise intensities. Eur J Appl Physiol Occup Physiol, 66(6), 531-535.		1993	Included	1						Excluded	0	no sports specified	9
Hostettler, S., Brechbuhl, J., Leuthold, L., Mueller, G., Illi, S. K., & Spengler, C. M. (2011). Reliability of non-invasive cardiac output measurement in individuals with tetraplegia. Spinal Cord, 49(5), 665-671. doi:10.1038/sc.2010.173		2011	Excluded	0	no athletes	2
Hostettler, S., Leuthold, L., Brechbuhl, J., Mueller, G., Illi, S. K., & Spengler, C. M. (2012). Maximal cardiac output during arm exercise in the sitting position after cervical spinal cord injury. J Rehabil Med, 44(2), 131-136. doi:10.2340/16501977-0913		2012	Excluded	0	no athletes	2
Hübner-Woźniak, E., Morgulec-Adamowicz, N., Malara, M., Lewandowski, P., & Okęcka-Szymańska, J. (2012). Effect of rugby training on blood antioxidant defenses in able-bodied and spinal cord injured players. Spinal Cord, 50(3), 253-256. Retrieved from http://search.ebscohost.com/login.aspx?direct=true&db=sph&AN=72365348&site=ehost-live		2012	Excluded	0	no VO2peak	1
Hullemann, K. D., List, M., Matthes, D., Wiese, G., & Zika, D. (1975). Spiroergometric and telemetric investigations during the XXI International Stoke Mandeville Games 1972 in Heidelberg. Paraplegia, 13(2), 109-123. doi:10.1038/sc.1975.19		1975	Included	1						Excluded	0	sport not specified	9
Huonker, M., Schmid, A., Huber, G., Schmidt-Trucksaess, A., Barturen, J. M., Mrosek, P., & Keul, J. (1998). Dimensionen der Extremitaetenarterien in Relation zum Aktivitaetszustand der Extremitaetenmuskulatur bei behinderten und nichtbehinderten Athleten. / Dimensional changes of limb arteries in disabled and non-disabled athlets(sic). Deutsche Zeitschrift fuer Sportmedizin, 49(11 Suppl), 178-183…		1998	Excluded	0	no VO2peak	1
Huonker, M., Schmid, A., Koenig, D., Mrosek, P., & Keul, J. (1996). Trainingsinduzierte Adaptationen des Herz-Kreislauf-Systems bei querschnittgelaehmten Rollstuhlfahrern. / Training induced adaptation of the cardiovascular system among paraplegic wheelchair users. Schweizerische Zeitschrift fuer Medizin und Traumatologie, 44(1), 19-23. Retrieved from http://articles.sirc.ca/search.cfm?id=449147		1996	Included	1						Excluded	0	sport not specified	9
Huonker, M., Schmid, A., Sorichter, S., Schmidt-Trucksab, A., Mrosek, P., & Keul, J. (1998). Cardiovascular differences between sedentary and wheelchair-trained subjects with paraplegia. Med Sci Sports Exerc, 30(4), 609-613.		1998	Included	1						Excluded	0	VO2 not presented per sport	9
Hutzler, Y. (1992). Ha-kosher ha-gufani shel ha-nekhim ha-mishtamshim bekise galgalim : hebetim fiziologiyim. (Physiological aspects of physical fitness in wheelchair users.). Bitnu'a/Movement: Journal of Physical Education & Sport Sciences(3), 48-70. Retrieved from http://search.ebscohost.com/login.aspx?direct=true&db=sph&AN=SPH325138&site=ehost-live		1992	Excluded	0	review	5
Hutzler, Y. (1993). Physical performance of elite wheelchair basketball players in armcranking ergometry and in selected wheeling tasks. Paraplegia, 31(4), 255-261. doi:10.1038/sc.1993.45		1993	Included	1						Excluded	0	no VO2peak	1
Hutzler, Y. (1998). Anaerobic fitness testing of wheelchair users. Sports Med, 25(2), 101-113.		1998	Excluded	0	review	5
Hutzler, Y., Grunze, M., & Kaiser, R. (1995). Physiological and dynamic responses to maximal velocity wheelchair ergometry. Adapted Physical Activity Quarterly, 12(4), 344-361. Retrieved from http://search.ebscohost.com/login.aspx?direct=true&db=sph&AN=9511200741&site=ehost-live		1995	Excluded	0	no VO2peak	1
Hutzler, Y., Ochana, S., Bolotin, R., & Kalina, E. (1998). Aerobic and anaerobic arm-cranking power outputs of males with lower limb impairments: relationship with sport participation intensity, age, impairment and functional classification. Spinal Cord, 36(3), 205-212.		1998	Included	1						Excluded	0	no VO2peak	1
Hutzler, Y., & Ohana, S. (1996). Yekholet gufanit erobit shel nekhe zahal ha-mishtammeshim bekhisse galgalim. / Aerobic fitness of lower limb disabled veterans of the Israel Defence Forces (IDF). Bitnu'a/Movement: Journal of Physical Education & Sport Sciences, 3(3), 329-345. Retrieved from http://search.ebscohost.com/login.aspx?direct=true&db=sph&AN=SPH494475&site=ehost-live		1996	Excluded	0	no athletes	2
Hutzler, Y., & Salomon, G. (1997). Shimmush beargometer gelilim lehaarakhat kosher anaerobi shel sahqanim wesahqaniyyot kaddursal bekhisse galgalim. / Practicability and validity of roller ergometer test for anaerobic fitness evaluation of wheelchair basketball players. Bitnu'a/Movement: Journal of Physical Education & Sport Sciences, 4(1), 7-29. Retrieved from http://search.ebscohost.com/login.a…		1997	Excluded	0	no VO2peak	1
Ide, M., Ogata, H., Kobayashi, M., Tajima, F., & Hatada, K. (1994). Anthropometric features of wheelchair marathon race competitors with spinal cord injuries. Paraplegia, 32(3), 174-179. doi:10.1038/sc.1994.31		1994	Excluded	0	no VO2peak	1
Iturricastillo, A., Granados, C., & Yanci, J. (2015). Changes in Body Composition and Physical Performance in Wheelchair Basketball Players During a Competitive Season. J Hum Kinet, 48(1), 157-165. Retrieved from http://search.ebscohost.com/login.aspx?direct=true&db=sph&AN=111405304&site=ehost-live		2015	Included	1						Excluded	0	no VO2peak	1
Jae, S. Y., Heffernan, K. S., Lee, M., & Fernhall, B. (2008). Arterial structure and function in physically active persons with spinal cord injury. Journal of Rehabilitation Medicine (Stiftelsen Rehabiliteringsinformation), 40(7), 535-538 534p. Retrieved from http://search.ebscohost.com/login.aspx?direct=true&db=cin20&AN=105660109&site=ehost-live		2008	Excluded	0	no VO2peak	1
Janssen, T. W., Dallmeijer, A. J., & van der Woude, L. H. (2001). Physical capacity and race performance of handcycle users. J Rehabil Res Dev, 38(1), 33-40.		2001	Included	1						Excluded	0	no paralympic sport	2
Janssen, T. W., Dallmeijer, A. J., Veeger, D. J., & van der Woude, L. H. (2002). Normative values and determinants of physical capacity in individuals with spinal cord injury. J Rehabil Res Dev, 39(1), 29-39.		2002	Excluded	0	no athletes	2
Janssen, T. W., van Oers, C. A., Hollander, A. P., Veeger, H. E., & van der Woude, L. H. (1993). Isometric strength, sprint power, and aerobic power in individuals with a spinal cord injury. Med Sci Sports Exerc, 25(7), 863-870.		1993	Excluded	0	no athletes	2
Janssen, T. W. J., Van Oers, L., Rozendaal, E. P., Willemsen, E. M. L., Hollander, A. P., & Van Der Woude, L. H. V. (1996). Changes in physical strain and physical capacity in men with spinal cord injuries. Medicine & Science in Sports & Exercise, 28(5), 551-559 559p. Retrieved from http://search.ebscohost.com/login.aspx?direct=true&db=cin20&AN=107382026&site=ehost-live		1996	Excluded	0	no athletes	2
Jung, W., & Yamasaki, M. (2009). Effect of pre-exercise carbohydrate ingestion on substrate consumption in persons with spinal cord injury. Spinal Cord, 47(6), 464-469. doi:10.1038/sc.2008.140		2009	Excluded	0	no athletes	2
Kaprielian, R., Plyley, M. J., Klentrou, P., Goodman, L. S., & Goodman, J. M. (1998). The effect of lower body positive pressure on the cardiovascular response to exercise in sedentary and endurance-trained persons with paraplegia. Eur J Appl Physiol Occup Physiol, 78(2), 141-147. doi:10.1007/s004210050399		1998	Included	1						Excluded	0	no athletes	2
Kawaguchi, K., Hiraoka, M., Sekikawa, K., Inamizu, T., & Onari, K. (2005). The possibility of estimating systemic oxygen consumption using a portable accelerometer during wheelchair operation. Japanese Journal of Clinical Sports Medicine, 13(3), 409-415. Retrieved from http://search.ebscohost.com/login.aspx?direct=true&db=sph&AN=23550285&site=ehost-live		2005	Excluded	0	no athletes	2
Kenyon, S., & Ruel, G. (1982). Quadriplegic training: a scientific approach to squad athletic training. Sports 'n Spokes Magazine, 8(3), 17-18. Retrieved from http://articles.sirc.ca/search.cfm?id=124885		1982	Excluded	0	no abstract	7
Kerk, J. K., Clifford, P. S., Snyder, A. C., Prieto, T. E., O'Hagan, K. P., Schot, P. K., . . . Myklebust, B. M. (1995). Effect of an abdominal binder during wheelchair exercise. Med Sci Sports Exerc, 27(6), 913-919.		1995	Included	1						Excluded	0	no VO2peak values in numbers	1
Keyser, R. E., Rodgers, M. M., Gardner, E. R., & Russell, P. J. (1999). Oxygen uptake during peak graded exercise and single-stage fatigue tests of wheelchair propulsion in manual wheelchair users and the able-bodied. Arch Phys Med Rehabil, 80(10), 1288-1292.		1999	Excluded	0	no athletes	2
Keyser, R. E., Rodgers, M. M., & Rasch, E. R. (2001). Reliability of cardiorespiratory measurements during wheelchair ergometry. J Rehabil Res Dev, 38(4), 423-430.		2001	Excluded	0	able-bodied	3
Klaesner, J., Morgan, K. A., & Gray, D. B. (2014). The development of an instrumented wheelchair propulsion testing and training device. Assist Technol, 26(1), 24-32. doi:10.1080/10400435.2013.792020		2014	Excluded	0	no VO2peak	1
Knechtle, B., Hardegger, K., Muller, G., Odermatt, P., Eser, P., & Knecht, H. (2003). Evaluation of sprint exercise testing protocols in wheelchair athletes. Spinal Cord, 41(3), 182-186. doi:10.1038/sj.sc.3101416		2003	Included	1						Excluded	0	no VO2peak	1
Knechtle, B., & Kopfli, W. (2001). Treadmill exercise testing with increasing inclination as exercise protocol for wheelchair athletes. Spinal Cord, 39(12), 633-636. doi:10.1038/sj.sc.3101229		2001	Included	1						Included	1
Knechtle, B, Muller, G, & Knecht, H. (2004). Optimal exercise intensities for fat metabolism in handbike cycling and cycling. Spinal Cord, 42(10), 564-572. doi:10.1038/sj.sc.3101612		2004b	Included	1						Included	1
Knechtle, B, Muller, G, Willmann, F, Eser, P, & Knecht, H. (2003). Comparison of fat oxidation in arm cranking in spinal cord-injured people versus ergometry in cyclists. Eur J Appl Physiol, 90(5-6), 614-619. doi:10.1007/s00421-003-0920-5		2003	Included	1						Excluded	0	sports not specified	9
Knechtle, B, Müller, G, Willmann, F, Eser, P, & Knecht, H. (2004). Fat oxidation at different intensities in wheelchair racing. Spinal Cord, 42(1), 24-28.		2004a	Included	1						Included	1
Knowlton, R. G., Fitzgerald, P. I., & Sedlock, D. A. (1981). The mechanical efficiency of wheelchair dependent women during wheelchair ergometry. Can J Appl Sport Sci, 6(4), 187-190.		1981	Excluded	0	no athletes	2
Kofsky, P. R., Shephard, R. J., Davis, G. M., & Jackson, R. W. (1985). Muscle strength and aerobic power--a study of lower-limb disabled males. Int Rehabil Med, 7(4), 151-155.		1985	Excluded	0	no athletes	2
Koontz, A. M., Worobey, L. A., Rice, I. M., Collinger, J. L., & Boninger, M. L. (2012). Comparison between overground and dynamometer manual wheelchair propulsion. J Appl Biomech, 28(4), 412-419.		2012	Excluded	0	no VO2peak	1
Kramer, C., Hilker, L., & Bohm, H. (2009). Influence of crank length and crank width on maximal hand cycling power and cadence. Eur J Appl Physiol, 106(5), 749-757. doi:10.1007/s00421-009-1062-1		2009	Excluded	0	able-bodied	3
Kramer, C., Schneider, G., Bohm, H., Klopfer-Kramer, I., & Senner, V. (2009). Effect of different handgrip angles on work distribution during hand cycling at submaximal power levels. Ergonomics, 52(10), 1276-1286. doi:10.1080/00140130902971916		2009	Excluded	0	able-bodied	3
Kumar, P. (1982). Influence of posture and speed of arm and leg work on physiological responses. Journal of Sports Medicine & Physical Fitness, 22(4), 426-431. Retrieved from http://articles.sirc.ca/search.cfm?id=127328		1982	Excluded	0	able-bodied	3
Kurdibaylo, S. F. (1994). Cardiorespiratory status and movement capabilities in adults with limb amputation. J Rehabil Res Dev, 31(3), 222-235.		1994	Excluded	0	no athletes	2
Lakomy, H. K., Campbell, I., & Williams, C. (1987). Treadmill performance and selected physiological characteristics of wheelchair athletes. Br J Sports Med, 21(3), 130-133.		1987	Included	1						Exclude	0	sports not specified	9
Lamont, L. S., Going, A., & Kievit, J. (1996). A comparison of two arm exercises in patients with paraplegia. Cardiopulmonary Physical Therapy Journal (American Physical Therapy Association, Cardiopulmonary Section), 7(2), 3-7 5p. Retrieved from http://search.ebscohost.com/login.aspx?direct=true&db=cin20&AN=107381879&site=ehost-live		1996	Excluded	0	no athletes	2
Langbein, W. E., & Maki, K. C. (1995). Predicting oxygen uptake during counterclockwise arm crank ergometry in men with lower limb disabilities. Arch Phys Med Rehabil, 76(7), 642-646.		1995	Excluded	0	no athletes	2
Laskin, J. J., Slivka, D., & Frogley, M. (2004). A cadence based sub-maximal field test for the prediction of peak oxygen consumption in elite wheelchair basketball athletes. Cadence Based Sub-Maximal Field Test for the Prediction of Peak Oxygen Consumption in Elite Wheelchair Basketball Athletes, 1-1. Retrieved from http://search.ebscohost.com/login.aspx?direct=true&db=sph&AN=34504273&site=ehost…		2004	Excluded	0	no publication	5
Lasko Mccarthey, P., & Davis, J. A. (1991). Effect of work rate increment on peak oxygen uptake during wheelchair ergometry in men with quadriplegia (Effet de la progressivite du travail sur le pic de consommation d'oxygene lors d'une epreuve ergometrique en fauteuil roulant chez des hommes quadriplegiques). Eur J Appl Physiol, 63(5), 349-353. Retrieved from http://search.ebscohost.com/login.aspx…		1991	Excluded	0	no athletes	2
Lasko-McCarthey, P., & Davis, J. A. (1991). Protocol dependency of VO2max during arm cycle ergometry in males with quadriplegia. Med Sci Sports Exerc, 23(9), 1097-1101.		1991	Included	1						Excluded	0	no athletes	2
Lassau-Wray, E. R., & Ward, G. R. (2000). Varying physiological response to arm-crank exercise in specific spinal injuries. J Physiol Anthropol Appl Human Sci, 19(1), 5-12.		2000	Excluded	0	no athletes	2
Latimer, A. E., Ginis, K. A. M., Craven, B. C., & Hicks, A. L. (2006). The physical activity recall assessment for people with spinal cord injury: validity. Medicine & Science in Sports & Exercise, 38(2), 208-216 209p. Retrieved from http://search.ebscohost.com/login.aspx?direct=true&db=cin20&AN=106450678&site=ehost-live		2006	Excluded	0	no VO2peak	1
Leicht, C., Griggs, K., Lavin, J., Tolfrey, K., & Goosey-Tolfrey, V. (2014). Blood lactate and ventilatory thresholds in wheelchair athletes with tetraplegia and paraplegia. Eur J Appl Physiol, 114(8), 1635-1643. Retrieved from http://search.ebscohost.com/login.aspx?direct=true&db=sph&AN=97029982&site=ehost-live		2014	Included	1						Included	1
Leicht, C., & Perret, C. (2008). Comparison of blood lactate elimination in individuals with paraplegia and able-bodied individuals during active recovery from exhaustive exercise. J Spinal Cord Med, 31(1), 60-64.		2008	Included	1						Excluded	0	sports not specified	9
Leicht, C., Smith, P., Sharpe, G., Perret, C., & Goosey-Tolfrey, V. (2010). The effects of a respiratory warm-up on the physical capacity and ventilatory response in paraplegic individuals. Eur J Appl Physiol, 110(6), 1291-1298. Retrieved from http://search.ebscohost.com/login.aspx?direct=true&db=sph&AN=55266808&site=ehost-live		2010	Included	1						Excluded	0	sports not specified	9
Leicht, C., Tolfrey, K., Lenton, J., Bishop, N., & Goosey-Tolfrey, V. (2013). The verification phase and reliability of physiological parameters in peak testing of elite wheelchair athletes. Eur J Appl Physiol, 113(2), 337-345. Retrieved from http://search.ebscohost.com/login.aspx?direct=true&db=sph&AN=84739950&site=ehost-live		2013	Included	1						Excluded	0	data overlap Leicht, 2012	8
Leicht, C. A., Bishop, N. C., & Goosey-Tolfrey, V. L. (2011). Mucosal immune responses to treadmill exercise in elite wheelchair athletes. Med Sci Sports Exerc, 43(8), 1414-1421. doi:10.1249/MSS.0b013e31820ac959		2011	Included	1						Excluded	0	data overlap Leicht, 2012	8
Leicht, C. A., Bishop, N. C., & Goosey-Tolfrey, V. L. (2012). Submaximal exercise responses in tetraplegic, paraplegic and non spinal cord injured elite wheelchair athletes. Scand J Med Sci Sports, 22(6), 729-736. doi:10.1111/j.1600-0838.2011.01328.x		2012	Included	1						Included	1
Lenton, J. P., Fowler, N., der Woude, L. V., & Goosey-Tolfrey, V. L. (2008). Efficiency of Wheelchair Propulsion and Effects of Strategy. Int J Sports Med, 29(5), 384-389. Retrieved from http://search.ebscohost.com/login.aspx?direct=true&db=sph&AN=32522626&site=ehost-live		2008	Excluded	0	able-bodied	3
Lenton, J. P., van der Woude, L., Fowler, N., & Goosey-Tolfrey, V. (2009). Effects of arm frequency during synchronous and asynchronous wheelchair propulsion on efficiency. Int J Sports Med, 30(4), 233-239. doi:10.1055/s-0028-1105949		2009	Excluded	0	able-bodied	3
Lenton, J. P., van der Woude, L., Fowler, N., Nicholson, G., Tolfrey, K., & Goosey-Tolfrey, V. (2014). Hand-rim forces and gross mechanical efficiency in asynchronous and synchronous wheelchair propulsion: a comparison. Int J Sports Med, 35(3), 223-231. doi:10.1055/s-0033-1345178		2014	Excluded	0	able-bodied	3
Lenton, J. P., Van Der Woude, L. H., Fowler, N. E., & Goosey-Tolfrey, V. (2010). Effects of 4-weeks of asynchronous hand-rim wheelchair practice on mechanical efficiency and timing. Disabil Rehabil, 32(26), 2155-2164. doi:10.3109/09638288.2010.509462		2010	Excluded	0	able-bodied	3
Letarte, J. G. (1993). Comparaison de deux modes d'evaluation de la consommation maximale d'oxygene chez des athletes d'elite en fauteuil roulant. Montreal, Que.;: Universite de Sherbrooke.		1993	Included	1						Excluded	0	thesis	5
Lin, K., Lai, J., Kao, M., & Lien, I. (1993). Anaerobic threshold and maximal oxygen consumption during arm cranking exercise in paraplegia. Archives of Physical Medicine & Rehabilitation, 74(5), 515-520 516p. Retrieved from http://search.ebscohost.com/login.aspx?direct=true&db=cin20&AN=107467351&site=ehost-live		1993	Excluded	0	no athletes	2
Linden, A. L., Holland, G. J., Loy, S. F., & Vincent, W. J. (1993). A physiological comparison of forward vs reverse wheelchair ergometry. Med Sci Sports Exerc, 25(11), 1265-1268.		1993	Excluded	0	able-bodied	3
Li-qun, L. I., Han-jie, L. I., Yang, W., & Jiao, S. (2013). Altitude Training on Aerobic Capacity Effect of Wheelchair Racing Athletes. Journal of Beijing Sport University, 36(5), 74-77. Retrieved from http://search.ebscohost.com/login.aspx?direct=true&db=sph&AN=89922413&site=ehost-live		2013	Included	1						Excluded	0	full-text not available	11
Litchke, L. (2007). Comparison of two types of concurrent respiratory resistance training devices on measures of physiological performance, perception of health-related quality of life and self-efficacy in wheelchair rugby athletes. (Ph.D.), Texas State University - San Marcos. Retrieved from http://search.ebscohost.com/login.aspx?direct=true&db=cin20&AN=109849500&site=ehost-live Available from E…		2007	Excluded	0	no VO2peak	1
Litchke, L., Lloyd, L., Schmidt, E., Russian, C., & Reardon, R. (2010). Comparison of Two Concurrent Respiratory Resistance Devices on Pulmonary Function and Time Trial Performance of Wheel Chair Athletes. Therapeutic Recreation Journal, 44(1), 51-62. Retrieved from http://search.ebscohost.com/login.aspx?direct=true&db=sph&AN=49313843&site=ehost-live		2010	Excluded	0	no VO2peak	1
Litchke, L. G., Russian, C. J., Lloyd, L. K., Schmidt, E. A., Price, L., & Walker, J. L. (2008). Effects of respiratory resistance training with a concurrent flow device on wheelchair athletes. J Spinal Cord Med, 31(1), 65-71.		2008	Excluded	0	no VO2peak	1
Lovell, D, Shields, D, Beck, B, Cuneo, R, & McLellan, C. (2012). The aerobic performance of trained and untrained handcyclists with spinal cord injury. Eur J Appl Physiol, 112(9), 3431-3437. doi:10.1007/s00421-012-2324-x		2012	Included	1						Included	1
Maki, K. C., & Langbein, E. (1995). Energy cost and locomotive economy of handbike and rowcycle propulsion by persons with spinal. Journal of Rehabilitation Research & Development, 32(2), 170. Retrieved from http://search.ebscohost.com/login.aspx?direct=true&db=sph&AN=9605152108&site=ehost-live		1995	Excluded	0	no athletes	2
Marais, G., Dupont, L., Garcin, M., Vanvelcenaher, J., & Pelayo, P. (2001). RPE responses during arm and leg exercises: effect of variations in spontaneously chosen crank rate. Percept Mot Skills, 92(1), 253-262. doi:10.2466/pms.2001.92.1.253		2001	Excluded	0	no athletes	2
Margonato, V. (2008). Effects of training on cardiorespiratory fitness and lipidic profile of paraplegics. Sport Sciences for Health, 3(1/2), 7-9. Retrieved from http://search.ebscohost.com/login.aspx?direct=true&db=sph&AN=34561037&site=ehost-live		2008	Included	1						Excluded	0	sport not specified	9
Marincek, C. (1980). Exercise testing of paraplegic sportsmen In, Natvig, H. (ed.), First International Medical Congress on Sports for the Disabled (proceedings), Oslo, Royal Ministry of Church and Education, State Office for Youth and Sports, 1980, p. 174-177.		1980	Excluded	0	conference proceeding	5
Marincek, C. R., & Valencic, V. (1977). Arm cycloergometry and kinetics of oxygen consumption in paraplegics. Paraplegia, 15(2), 178-185. doi:10.1038/sc.1977.25		1977	Excluded	0	no athletes	2
Marsico, R. (2002). Cardiovascular and autonomic responses to maximal arm exercise in trained and sedentary individuals with paraplegia. (Ed.D.), Columbia University Teachers College. Retrieved from http://search.ebscohost.com/login.aspx?direct=true&db=cin20&AN=109878204&site=ehost-live Available from EBSCOhost cin20 database.		2002	Included	1						Excluded	0	dissertation	5
Marszalek, J., Molik, B., Gomez, M. A., Skučas, K., Lencse-Mucha, J., Rekowski, W., . . . Kaźmierska-Kowalewska, K. (2015). Relationships Between Anaerobic Performance, Field Tests and Game Performance of Sitting Volleyball Players. J Hum Kinet, 48(1), 25-32. Retrieved from http://search.ebscohost.com/login.aspx?direct=true&db=sph&AN=111405318&site=ehost-live		2015	Excluded	0	no VO2peak	1
Martel, G., Noreeau, L., & Jobin, J. (1991). Physiological responses to maximal exercise on arm cranking and wheelchair ergometer with paraplegics. Paraplegia, 29(7), 447-456. Retrieved from http://articles.sirc.ca/search.cfm?id=295722		1991	Included	1						Excluded	0	sports not specified	9
Martin, X., Tordi, N., Bougenot, M. P., & Rouillon, J. D. (2002). Analyse critique des materiels et des methodes d'evaluation de l'aptitude physique chez le blesse medullaire en fauteuil roulant. / Critical analysis of apparatus and evaluation methods for determination of physical capacity of spinal cord injured people. Sci Sports, 17(5), 209-219. Retrieved from http://articles.sirc.ca/search.cfm…		2002	Excluded	0	no athletes	2
Mason, B., Lenton, J., Leicht, C., & Goosey-Tolfrey, V. (2014). A physiological and biomechanical comparison of over-ground, treadmill and ergometer wheelchair propulsion. J Sports Sci, 32(1), 78-91. doi:10.1080/02640414.2013.807350		2014	Excluded	0	able-bodied	3
Mason, B., van der Woude, L., Lenton, J. P., & Goosey-Tolfrey, V. (2012). The effect of wheel size on mobility performance in wheelchair athletes. Int J Sports Med, 33(10), 807-812. doi:10.1055/s-0032-1311591		2012	Excluded	0	no VO2peak	1
Mason, B. S., Lenton, J. P., & Goosey-Tolfrey, V. L. (2015). The physiological and biomechanical effects of forwards and reverse sports wheelchair propulsion. J Spinal Cord Med, 38(4), 476-484. doi:10.1179/2045772314y.0000000197		2015	Excluded	0	able-bodied	3
McConnell, T. J., Horvat, M. A., Beutel-Horvat, T. A., & Golding, L. A. (1989). Arm crank versus wheelchair treadmill ergometry to evaluate the performance of paraplegics. Paraplegia, 27(4), 307-313. doi:10.1038/sc.1989.46		1989	Excluded	0	no athletes	2
McGregor, P. G. (1975). The development of a standard physical work capacity test for paraplegics. s.l.;: s.n.		1975	Excluded	0	Thesis	5
McLean, K. P., Jones, P. P., & Skinner, J. S. (1995). Exercise prescription for sitting and supine exercise in subjects with quadriplegia. Med Sci Sports Exerc, 27(1), 15-21.		1995	Excluded	0	no athletes	2
McLean, K. P., & Skinner, J. S. (1995). Effect of body training position on outcomes of an aerobic training study on individuals with quadriplegia. Arch Phys Med Rehabil, 76(2), 139-150.		1995	Excluded	0	no athletes	2
Meyer, C., Weissland, T., Watelain, E., Ribadeau Dumas, S., Baudinet, M. C., & Faupin, A. (2009). Physiological responses in handcycling. Preliminary study. Ann Phys Rehabil Med, 52(4), 311-318. doi:10.1016/j.rehab.2009.04.001		2009	Included	1						Excluded	0	no athlete by our definition	2
Midha, M., Schmitt, J. K., & Sclater, M. (1999). Exercise effect with the wheelchair aerobic fitness trainer on conditioning and metabolic function in disabled persons: a pilot study. Arch Phys Med Rehabil, 80(3), 258-261.		1999	Excluded	0	no athletes	2
Molik, B., Kosmol, A., Morgulec, N., Hübner-Woźniak, E., & Rutkowska, I. (2006). Anaerobic Performance in Polish First League Team of Wheelchair Basketball Players. Research Yearbook, 12(2), 199-202. Retrieved from http://search.ebscohost.com/login.aspx?direct=true&db=sph&AN=23723036&site=ehost-live		2006	Excluded	0	no VO2peak	1
Molik, B., Laskin, J. J., Kosmol, A., Marszałek, J., Morgulec-Adamowicz, N., & Frick, T. (2013). Relationships between anaerobic performance, field tests, and functional level of elite female wheelchair basketball athletes. Human Movement, 14(4), 366-371. Retrieved from http://search.ebscohost.com/login.aspx?direct=true&db=sph&AN=99518826&site=ehost-live		2013	Excluded	0	no VO2peak	1
Molik, B., Laskin, J. J., Kosmol, A., Skucas, K., & Bida, U. (2010). Relationship between functional classification levels and anaerobic performance of wheelchair basketball athletes. Res Q Exerc Sport, 81(1), 69-73. doi:10.1080/02701367.2010.10599629		2010	Excluded	0	no VO2peak	1
Morgulec, N., Kosmol, A., Molik, B., Hübner-Woźniak, E., & Rutkowska, I. (2006). The Effect of Training on Aerobic Performance in Wheelchair Rugby Players. Research Yearbook, 12(2), 195-198. Retrieved from http://search.ebscohost.com/login.aspx?direct=true&db=sph&AN=23723035&site=ehost-live		2006	Included	1						Excluded	0	no athletes	2
Morgulec-Adamowicz, N., Kosmol, A., Molik, B., Yilla, A. B., & Laskin, J. J. (2011). Aerobic, anaerobic, and skill performance with regard to classification in wheelchair rugby athletes. Res Q Exerc Sport, 82(1), 61-69. doi:10.1080/02701367.2011.10599722		2011	Included	1						Included	1
Morris, A. F. (1986). A case study of a female ultramarathon wheelchair road user. Paraplegia, 24(4), 260-264. doi:10.1038/sc.1986.36		1986	Included	1						Included	1
Mossberg, K., Willman, C., Topor, M. A., Crook, H., & Patak, S. (1999). Comparison of asynchronous versus synchronous arm crank ergometry. Spinal Cord, 37(8), 569-574.		1999	Excluded	0	no athletes	2
Mujika, I., Orbananos, J., & Salazar, H. (2015). Physiology and Training of a World-Champion Paratriathlete. Int J Sports Physiol Perform, 10(7), 927-930. doi:10.1123/ijspp.2014-0487		2015	Excluded	0	non sitting athlete	2
Mujika, I., & Padilla, S. (2001). Physiological and performance characteristics of male professional road cyclists. Sports Med, 31(7), 479-487.		2001	Excluded	0	able-bodied	3
Mukherjee, G., Bhowik, P., & Samanta, A. (2002). Energy cost of manual wheelchair propulsion at different speeds. International Journal of Rehabilitation Research, 25(1), 71-75 75p. Retrieved from http://search.ebscohost.com/login.aspx?direct=true&db=cin20&AN=106954198&site=ehost-live		2002	Excluded	0	short proceeding	5
Mukherjee, G., Bhowmik, P., & Samanta, A. (2001). Physical fitness training for wheelchair ambulation by the arm crank propulsion technique. Clin Rehabil, 15(2), 125-132.		2001	Excluded	0	no athletes	2
Mukherjee, G., Bhowmik, P., & Samanta, A. (2005). Effect of chronic use of different propulsion systems in wheelchair design on the aerobic capacity of Indian users. Indian J Med Res, 121(6), 747-758.		2005	Excluded	0	no athletes	2
Mukherjee, G., & Samanta, A. (2004). Arm-crank propelled three-wheeled chair: physiological evaluation of the propulsion using one arm and both arm patterns. Int J Rehabil Res, 27(4), 321-324.		2004	Excluded	0	no athletes	2
Mulgannon, T. (1996). Hell on wheels: wheelchair athlete Jon Franks shows how anyone can build upper-body strength, endurance and flexibility. Men's Fitness, 12(8), 60-65. Retrieved from http://articles.sirc.ca/search.cfm?id=399208		1996	Excluded	0	no peer-reviewed journal/article	5
Muller, G., Odermatt, P., & Perret, C. (2004). A new test to improve the training quality of wheelchair racing athletes. Spinal Cord, 42(10), 585-590. doi:10.1038/sj.sc.3101611		2004	Excluded	0	no VO2peak	1
Muraki, S., Tsunawake, N., Ehara, Y., Tahana, Y., & Yamasaki, M. (1998). Factors affecting physical work capacity in wheelchair-dependent paraplegics with spinal cord injury In 5th International Congress of Asian Society for Adapted Physical Education and Exercise: self-actualization through physical activity, August 3-4, 1998, University of Tsukuba, Japan. Abstracts, University of Tsukuba, p.79.…		1998	Excluded	0	conference proceeding	5
Muraki, S., Tsunawake, N., Tahara, & Yamasaki, M. (2000). Power spectrum analysis of heart rate variability during steady-state arm and leg exercise. (Abstract) In International Paralympic Committee, Pushing the limits: congress program and abstract book, [Sydney], [International Paralympic Committee], 2000, p.38.;.		2000	Excluded	0	conference proceeding	5
Muraki, S., Tsunawake, N., Tahara, Y., Hiramatsu, S., & Yamasaki, M. (2000). Multivariate analysis of factors influencing physical work capacity in wheelchair-dependent paraplegics with spinal cord injury. Eur J Appl Physiol, 81(1-2), 28-32. doi:10.1007/pl00013793		2000	Excluded	0	no athletes	2
Nadeau, M., Leveille, P., Quessy, M., & Royer, D. (1990). The mechanical power output of world class wheelchair athletes In Doll-Tepper, G., Dahms, C., Doll, B., and von Selzam, H. (eds.), Adapted physical activity: an interdisciplinary approach. Proceedings of the 7th International Symposium, Berlin, June 1989, New York, Springer-Verlag, 1990, p. 87-91.;.		1990	Excluded	0	conference proceeding	5
Nagle, F. J., Richie, J. P., & Giese, M. D. (1984). VO2 max responses in separate and combined arm and leg air-braked ergometer exercise. Medicine & Science in Sports & Exercise, 16(6), 563-566. Retrieved from http://articles.sirc.ca/search.cfm?id=162324		1984	Excluded	0	able-bodied	3
Nash, M. S., & Jacobs, P. L. (1998). Cardiac structure and function in exercise trained and sedentary persons with paraplegia. Med Sci Sports Exerc, 30(8), 1336-1338.		1998	Excluded	0	letter to the editor	5
Nooijen, C. F., Post, M. W., Spooren, A. L., Valent, L. J., Broeksteeg, R., Sluis, T. A., . . . van den Berg-Emons, R. J. (2015). Exercise self-efficacy and the relation with physical behavior and physical capacity in wheelchair-dependent persons with subacute spinal cord injury. J Neuroeng Rehabil, 12(1), 103. doi:10.1186/s12984-015-0099-0		2015	Excluded	0	no athletes	2
Noreau, L., Shephard, R. J., Simard, C., Pare, G., & Pomerleau, P. (1993). Relationship of impairment and functional ability to habitual activity and fitness following spinal cord injury. Int J Rehabil Res, 16(4), 265-275.		1993	Excluded	0	no athletes	2
O'Connor, T. J., Robertson, R. N., & Cooper, R. A. (1998). Three-dimensional kinematic analysis and physiologic assessment of racing wheelchair propulsion. Adapted Physical Activity Quarterly, 15(1), 1-14 14p. Retrieved from http://search.ebscohost.com/login.aspx?direct=true&db=cin20&AN=107241673&site=ehost-live		1998	Included	1						Included	1
Okawa, H., Tajima, F., Makino, K., Kawazu, T., Mizushima, T., Monji, K., & Ogata, H. (1999). Kinetic factors determining wheelchair propulsion in marathon racers with paraplegia. Spinal Cord, 37(8), 542-547.		1999	Excluded	0	no VO2peak	1
Okuma, H., Ogata, H., & Hatada, K. (1989). Transition of physical fitness in wheelchair marathon competitors over several years. Paraplegia, 27(3), 237-243. doi:10.1038/sc.1989.35		1989	Included	1						Excluded	0	CP athlete included	2
Oliveira, J. A., Salvetti, X. M., Lira, E. B., Mello, M. T., Silva, A. C., & Luna, B. (2007). Athlete's heart, oxygen uptake and morphologic findings in paralympic athletes. Int J Cardiol, 121(1), 100-101. doi:10.1016/j.ijcard.2006.08.044		2007	Included	1						Excluded	0	short proceeding	5
Otsuka, Y., Shima, N., Moritani, T., Okuda, K., & Yabe, K. (2008). Orthostatic influence on heart rate and blood pressure variability in trained persons with tetraplegia. Eur J Appl Physiol, 104(1), 75-78. doi:10.1007/s00421-008-0783-x		2008	Excluded	0	no VO2peak	1
Otsuka, Y., Shima, N., Ohta, Y., & Yabe, K. (2011). The Diameter and Compliance of Conducting Artery in Trained Persons with Tetraplegia. International Journal of Sport & Health Science, 9, 49-53. Retrieved from http://search.ebscohost.com/login.aspx?direct=true&db=sph&AN=70966716&site=ehost-live		2011	Excluded	0	no VO2peak	1
Pare, G., Noreau, L., & Simard, C. (1993). Prediction of maximal aerobic power from a submaximal exercise test performed by paraplegics on a wheelchair ergometer. Paraplegia, 31(9), 584-592. doi:10.1038/sc.1993.94		1993	Excluded	0	no athletes	2
Paris, J. V., Sarro, K. J., Lodovico, A., Moreno, M. A., Silvatti, A. P., & Barros, R. M. L. (2013). WHEELCHAIR RUGBY IMPROVES PULMONARY FUNCTION IN PEOPLE WITH TETRAPLEGIA AFTER 1 YEAR OF TRAINING. Journal of Strength & Conditioning Research (Lippincott Williams & Wilkins), 27(1), 50-56. Retrieved from http://search.ebscohost.com/login.aspx?direct=true&db=sph&AN=84676544&site=ehost-live		2013	Included	1						Excluded	0	no VO2peak	1
Paulson, T., Bishop, N., Leicht, C., & Goosey-Tolfrey, V. (2013). Perceived exertion as a tool to self-regulate exercise in individuals with tetraplegia. Eur J Appl Physiol, 113(1), 201-209. Retrieved from http://search.ebscohost.com/login.aspx?direct=true&db=sph&AN=84581127&site=ehost-live		2013	Excluded	0	no athletes	2
Paulson, T. A., Bishop, N. C., Eston, R. G., & Goosey-Tolfrey, V. L. (2013). Differentiated perceived exertion and self-regulated wheelchair exercise. Arch Phys Med Rehabil, 94(11), 2269-2276. doi:10.1016/j.apmr.2013.03.018		2013	Excluded	0	no athletes	2
Perdios, A., Sawatzky, B. J., & Sheel, A. W. (2007). Effects of camber on wheeling efficiency in the experienced and inexperienced wheelchair user. Journal of Rehabilitation Research & Development, 44(3), 459-466. Retrieved from http://search.ebscohost.com/login.aspx?direct=true&db=sph&AN=25966481&site=ehost-live		2007	Excluded	0	no VO2peak test	1
Perret, C., Labruyere, R., Mueller, G., & Strupler, M. (2012). Correlation of heart rate at lactate minimum and maximal lactate steady state in wheelchair-racing athletes. Spinal Cord, 50(1), 33-36. doi:10.1038/sc.2011.97		2012	Included	1						Included	1
Pitetti, K. H., Snell, P. G., & Stray-Gundersen, J. (1987). Maximal response of wheelchair-confined subjects to four types of arm exercise. Arch Phys Med Rehabil, 68(1), 10-13.		1987	Included	1						Excluded	0	sports not specified	9
Pohlman, R. L., Gayle, G. W., Davis, G. M., & Glaser, R. M. (1989). Metabolic responses to maximal arm crank and wheelchair ergometry in male paraplegics. Clinical Kinesiology (Online Edition), 43(4), 89-95. Retrieved from http://articles.sirc.ca/search.cfm?id=307659		1989	Excluded	0	no athletes	2
Pollock, M. L., Miller, H. S., Linnerud, A. C., Laughridge, E., Coleman, E., & Alexander, E. (1974). Arm pedaling as an endurance training regimen for the disabled. Arch Phys Med Rehabil, 55(9), 418-424.		1974	Excluded	0	no abstract	7
Porto, Y. C., Almeida, M., de Sa, C. C., Schwingel, P. A., & Zoppi, C. C. (2008). Anthropometric and Physical Characteristics of Motor Disabilited Paralympic Rowers. Research in Sports Medicine, 16(3), 203-212. Retrieved from http://search.ebscohost.com/login.aspx?direct=true&db=sph&AN=34223099&site=ehost-live		2008	Excluded	0	no VO2peak	1
Powell, R. R. (1992). Performance comparisons among four different arm cycling systems. Int J Rehabil Res, 15(4), 334-340.		1992	Excluded	0	no abstract	7
Price, D. T., Davidoff, R., & Balady, G. J. (2000). Comparison of cardiovascular adaptations to long-term arm and leg exercise in wheelchair athletes versus long-distance runners. Am J Cardiol, 85(8), 996-1001.		2000	Included	1						Excluded	0	sports not specified	9
Price, M. (2010). Energy expenditure and metabolism during exercise in persons with a spinal cord injury. Sports Med, 40(8), 681-696. doi:10.2165/11531960-000000000-00000		2010	Excluded	0	no VO2peak	1
Price, M. J. (2006). Thermoregulation during exercise in individuals with spinal cord injuries. Sports Medicine, 36(10), 863-879 817p. Retrieved from http://search.ebscohost.com/login.aspx?direct=true&db=cin20&AN=106210537&site=ehost-live		2006	Excluded	0	no VO2peak	1
Price, M. J., & Campbell, I. G. (1999). Thermoregulatory and physiological responses of wheelchair athletes to prolonged arm crank and wheelchair exercise. Int J Sports Med, 20(7), 457-463. doi:10.1055/s-1999-8831		1999	Included	1						Excluded	0	sports not specified	9
Pritchett, RC, Al-Nawaiseh, AM, Pritchett, KK, Nethery, V, Bishop, PA, & Green, JM. (2015). Sweat gland density and response during high-intensity exercise in athletes with spinal cord injuries. Biol Sport, 32(3), 249-254. doi:10.5604/20831862.1163370		2015	Included	1						Excluded	0	sports not specified	9
Raina, S., McNitt-Gray, J., Mulroy, S., & Requejo, P. (2012). Effect of choice of recovery patterns on handrim kinetics in manual wheelchair users with paraplegia and tetraplegia. J Spinal Cord Med, 35(3), 148-155. doi:10.1179/2045772312y.0000000013		2012	Excluded	0	no athletes	2
Rasche, W., Janssen, T. W., Van Oers, C. A., Hollander, A. P., & Van der Woude, L. H. (1993). Responses of subjects with spinal cord injuries to maximal wheelchair exercise: comparison of discontinuous and continuous protocols. Eur J Appl Physiol Occup Physiol, 66(4), 328-331.		1993	Excluded	0	no athletes	2
Raymond, J., Davis, G. M., Clarke, J., & Bryant, G. (2001). Cardiovascular responses during arm exercise and orthostatic challenge in individuals with paraplegia. Eur J Appl Physiol, 85(1-2), 89-95.		2001	Excluded	0	no athletes	2
Rhodes, E. C., McKenzie, D. C., Coutts, K. D., & Rogers, A. R. (1981). Field test for the prediction of aerobic capacity in male paraplegics and quadraplegics. Canadian Journal of Applied Sport Sciences, 6(4), 182-186. Retrieved from http://articles.sirc.ca/search.cfm?id=104983		1981	Excluded	0	no athletes	2
Rhodes, J. M., Mason, B. S., Perrat, B., Smith, M. J., Malone, L. A., & Goosey-Tolfrey, V. L. (2015). Activity Profiles of Elite Wheelchair Rugby Players During Competition. International Journal of Sports Physiology & Performance, 10(3), 318-324. Retrieved from http://search.ebscohost.com/login.aspx?direct=true&db=sph&AN=101756179&site=ehost-live		2015	Excluded	0	no VO2peak	1
Roeleveld, K., Lute, E., Veeger, D., Van Der Woude, L., & Gwin, T. (1994). Power output and technique of wheelchair athletes (Rendement de puissance et technique des athletes en fauteuil roulant). Adapted physical activity quarterly Paris, (ESF Etats-Unis D' Amerique), 11(1), 71-85. Retrieved from http://search.ebscohost.com/login.aspx?direct=true&db=sph&AN=SPHS-613269&site=ehost-live		1994	Excluded	0	no VO2peak	1
Ronikier, A. (1990). Fizjologiczna charakterystyka aktywnosci lokomocyjnej paraplegikow. / Physiological assessment of locomotion in paraplegics. Postepy Rehabilitacji, 4(2), 15-26. Retrieved from http://search.ebscohost.com/login.aspx?direct=true&db=sph&AN=SPH275663&site=ehost-live		1990	Excluded	0	no VO2peak test	1
Rotstein, A., Sagiv, M., Ben-Sira, D., Werber, G., Hutzler, J., & Annenburg, H. (1994). Aerobic capacity and anaerobic threshold of wheelchair basketball players. Paraplegia, 32(3), 196-201. doi:10.1038/sc.1994.36		1994	Included	1						Included	1
Rowley, N. J., Dawson, E. A., Hopman, M. T., George, K. P., Whyte, G. P., Thijssen, D. H., & Green, D. J. (2012). Conduit diameter and wall remodeling in elite athletes and spinal cord injury. Med Sci Sports Exerc, 44(5), 844-849. doi:10.1249/MSS.0b013e31823f6887		2012	Excluded	0	no VO2peak	1
Roy, J. L., Menear, K. S., Schmid, M. M., Hunter, G. R., & Malone, L. A. (2006). Physiological responses of skilled players during a competitive wheelchair tennis match. J Strength Cond Res, 20(3), 665-671.		2006	Included	1						Included	1
Salvi, F. J., Hoffman, M. D., Sabbarwal, S., & Clifford, P. S. (1998). Physiologic comparison of forward and reverse wheelchair propulsion. Archives of Physical Medicine & Rehabilitation, 79(1), 36-40. Retrieved from http://articles.sirc.ca/search.cfm?id=452362		1998	Excluded	0	able-bodied	3
Sandbakk, O., Hansen, M., Ettema, G., & Ronnestad, B. (2014). The effects of heavy upper-body strength training on ice sledge hockey sprint abilities in world class players. Hum Mov Sci, 38, 251-261. doi:10.1016/j.humov.2014.10.004		2014	Excluded	0	no VO2peak	1
Sandbakk, O., Skalvik, T. F., Spencer, M., van Beekvelt, M., Welde, B., Hegge, A. M., . . . Ettema, G. (2015). The physiological responses to repeated upper-body sprint exercise in highly trained athletes. Eur J Appl Physiol, 115(6), 1381-1391. doi:10.1007/s00421-015-3128-6		2015	Excluded	0	able-bodied	3
Sandbakk, O., Spencer, M., Ettema, G., Bucher Sandbakk, S., Skovereng, K., & Welde, B. (2014). The physiology and biomechanics of upper-body repeated sprints in ice sledge hockey. Int J Sports Physiol Perform, 9(1), 77-84. doi:10.1123/ijspp.2012-0355		2014	Included	1						Included	1
Santos, E., Ensenat, A., & Ruiz, P. (2003). Incremental test of maximal aerobic capacity for wheelchair users. / Stufen-Test zur Feststellung der maximalen aeroben Kapazitaet fuer Rollstuhlfahrerlnnen In Dinold, M. (ed.), Austrian Federation Adapted Physical Activity (AFAPA), Adapted physical activity: Kongressbericht. Proceedings: 13th International Symposium / 5th European Congress, 3.-7. juli …		2003	Excluded	0	conference proceeding	5
Sarro, K. J., Misuta, M. S., Malone, L., Burkett, B., & Barros, R. M. L. (2010). CORRELATION BETWEEN FUNCTIONAL CLASSIFICATION AND KINEMATICAL VARIABLES IN ELITE WHEELCHAIR RUGBY PLAYERS. International Symposium on Biomechanics in Sports: Conference Proceedings Archive, 28, 1-2. Retrieved from http://search.ebscohost.com/login.aspx?direct=true&db=sph&AN=59696389&site=ehost-live		2010	Excluded	0	conference proceeding	5
Sawka, M. N., Glaser, R. M., Wilde, S. W., & von Luhrte, T. C. (1980). Metabolic and circulatory responses to wheelchair and arm crank exercise. J Appl Physiol Respir Environ Exerc Physiol, 49(5), 784-788.		1980	Excluded	0	no athletes	2
Sawka, M. N., Latzka, W. A., & Pandolf, K. B. (1989). Temperature regulation during upper body exercise: able-bodied and spinal cord injured. Med Sci Sports Exerc, 21(5 Suppl), S132-140.		1989	Excluded	0	no VO2peak	1
Schmid, A., Huonker, M., Barturen, J. M., Stahl, F., Schmidt-Trucksass, A., Konig, D., . . . Keul, J. (1998). Catecholamines, heart rate, and oxygen uptake during exercise in persons with spinal cord injury. J Appl Physiol (1985), 85(2), 635-641.		1998	Excluded	0	no athletes	2
Schmid, A., Huonker, M., Stober, P., Barturen, J., Schmidt-Trucksass, A., Durr, H., . . . Keul, J. (1998). Physical performance and cardiovascular and metabolic adaptation on elite female wheelchair basketball players in wheelchair ergometry and in competition. American Journal of Physical Medicine & Rehabilitation, 77(6), 527-561 512p. Retrieved from http://search.ebscohost.com/login.aspx?direct…		1998	Included	1						Included	1
Schmid, A., & Keul, J. (1998). Evaluation of physical performance for training assistance and control in the German national team ski nordic In Yabe, K. (ed.), Trends and issues in Winter Paralympic Sport. Proceedings of Winter Paralympic Experts Congress - 4th Paralympic Congress - March 7-8, 1998 Nagano, Japan, Nagano, Nagano Paralympic Organizing Committee (NAPOC), 1998, p.91-95.;.		1998	Excluded	0	conference proceeding	5
Schmid, A., Schmidt-Trucksass, A., Huonker, M., Konig, D., Eisenbarth, I., Sauerwein, H., . . . Keul, J. (2001). Catecholamines response of high performance wheelchair athletes at rest and during exercise with autonomic dysreflexia. Int J Sports Med, 22(1), 2-7. doi:10.1055/s-2001-11330		2001	Included	1						Excluded	0	sports not specified	9
Schneider, D. A., Sedlock, D. A., Gass, E., & Gass, G. (1999). VO2peak and the gas-exchange anaerobic threshold during incremental arm cranking in able-bodied and paraplegic men. Eur J Appl Physiol Occup Physiol, 80(4), 292-297.		1999	Included	1						Excluded	0	no athletes	2
Sedlock, D. A., Knowlton, R. G., & Fitzgerald, P. I. (1990). Circulatory and metabolic responses of women to arm crank and wheelchair ergometry. Arch Phys Med Rehabil, 71(2), 97-100.		1990	Excluded	0	no athletes	2
Serra-Ano, P., Montesinos, L. L., Morales, J., Lopez-Bueno, L., Gomis, M., Garcia-Masso, X., & Gonzalez, L. M. (2015). Heart rate variability in individuals with thoracic spinal cord injury. Spinal Cord, 53(1), 59-63. doi:10.1038/sc.2014.207		2015	Excluded	0	no athletes	2
Shenberger, J. S., Leaman, G. J., Neumyer, M. M., Musch, T. I., & Sinoway, L. I. (1990). Physiologic and structural indices of vascular function in paraplegics. Med Sci Sports Exerc, 22(1), 96-101.		1990	Excluded	0	no VO2peak	1
Shiba, S., Okawa, H., Uenishi, H., Koike, Y., Yamauchi, K., Asayama, K., . . . Tajima, F. (2010). Longitudinal changes in physical capacity over 20 years in athletes with spinal cord injury. Arch Phys Med Rehabil, 91(8), 1262-1266. doi:10.1016/j.apmr.2010.04.024		2010	Included	1						Included	1
Silva, A. C., Neder, J. A., Chiurciu, M. V., Pasqualin, D. C., da Silva, R. C., Fernandez, A. C., . . . Tufik, S. (1998). Effect of aerobic training on ventilatory muscle endurance of spinal cord injured men. Spinal Cord, 36(4), 240-245.		1998	Excluded	0	no athletes	2
Simard, C., Noreau, L., Pare, G., & Pomerleau, P. (1993). Reponses physiologiques maximales lors d'un effort chez des sujets quadriplegiques. Canadian Journal of Applied Physiology, 18(2), 163-174. Retrieved from http://articles.sirc.ca/search.cfm?id=320042		1993	Excluded	0	no athletes	2
Skovereng, K., Ettema, G., Welde, B., & Sandbakk, O. (2013). On the relationship between upper-body strength, power, and sprint performance in ice sledge hockey. J Strength Cond Res, 27(12), 3461-3466. doi:10.1519/JSC.0b013e31828f2799		2013	Excluded	0	no VO2peak	1
Skrinar, G. S., Evans, W. J., Ornstein, L. J., & Brown, D. A. (1982). Glycogen utilization in wheelchair-dependent athletes. Int J Sports Med, 3(4), 215-219. doi:10.1055/s-2008-1026090		1982	Included	1						Excluded	0	sports not specified	9
Skucas, K, & Pokvytyte, V. (2016). Short term moderate intensive high volume training program provides aerobic endurance benefit in wheelchair basketball players. J Sports Med Phys Fitness.		2016	Included	1						Excluded	0	no full text	11
Skučas, V., Skučas, K., & Stonkus, S. (2008). VEŽIMĖLIŲ KREPŠINIO ŽAIDĖJŲ SPECIALIŲJŲ FIZINIŲ GEBĖJIMŲ, AEROBINIO PAJĖGUMO IR ŽAIDIMO RODIKLIŲ KAITA AMŽIAUS, ŽAIDIMO STAŽ... / CHANGES IN VALUES OF SPECIAL PHYSICAL ABILITIES, AEROBIC PERFORMANCE AND PLAYING SKILLS OF WHEELCHAIR BASKETBALL PLAYERS IN RELATION TO THEIR DISABILITY, AGE AND PLAYING EXPERIENCE. Education. Physical Training. Sport, 69(2…		2008	Included	1						Excluded	0	some east european language	6
Smith, P. A., Glaser, R. M., & Petrofsky, J. S. (1983). Arm crank vs handrim wheelchair propulsion: metabolic and cardiopulmonary responses. Archives of Physical Medicine & Rehabilitation, 64(6), 249-254 246p. Retrieved from http://search.ebscohost.com/login.aspx?direct=true&db=cin20&AN=107611981&site=ehost-live		1983	Excluded	0	no athletes	2
Spendiff, O., & Campbell, I. G. (2004). Influence of Timing of Glucose Drink Ingestion on Selected Responses of Wheelchair Athletes. Adapted Physical Activity Quarterly, 21(1), 50-62. Retrieved from http://search.ebscohost.com/login.aspx?direct=true&db=sph&AN=12019399&site=ehost-live		2004	Included	1						Excluded	0	sports not specified	9
Steininger, K., Noack, W., & Raetzel, G. (1987). Sportmedizinische Leistungsdiagnostik bei Rollstuhlfahrern. Ergebnisse einer Belastungsuntersuchung nach Lichterkettenergometrie. / Sportsmedical diagnosis of the functional ability in wheelchair sportsmen. Deutsche Zeitschrift fuer Sportmedizin, 38(Sonderheft), 28-33. Retrieved from http://articles.sirc.ca/search.cfm?id=233244		1987	Excluded	0	no VO2peak	1
Tabęcki, R., Kosmol, A., & Mastalerz, A. (2009). EFFECTS OF STRENGTH TRAINING ON PHYSICAL CAPACITIES OF THE DISABLED WITH CERVICAL SPINE INJURIES. Human Movement, 10(2), 126-129. Retrieved from http://search.ebscohost.com/login.aspx?direct=true&db=sph&AN=47188868&site=ehost-live		2009	Included	1						Excluded	0	no VO2peak	1
Tanhoffer, R. A., Tanhoffer, A. I., Raymond, J., Hills, A. P., & Davis, G. M. (2012). Comparison of methods to assess energy expenditure and physical activity in people with spinal cord injury. J Spinal Cord Med, 35(1), 35-45. doi:10.1179/2045772311y.0000000046		2012	Excluded	0	no VO2peak	1
Taylor, B. J., West, C. R., & Romer, L. M. (2010). No effect of arm-crank exercise on diaphragmatic fatigue or ventilatory constraint in Paralympic athletes with cervical spinal cord injury. J Appl Physiol (1985), 109(2), 358-366. doi:10.1152/japplphysiol.00227.2010		2010	Included	1						Included	1
Theisen, D. (2012). Cardiovascular determinants of exercise capacity in the Paralympic athlete with spinal cord injury. Exp Physiol, 97(3), 319-324. doi:10.1113/expphysiol.2011.063016		2012	Excluded	0	review	5
Tobimatsu, Y., Nakamura, R., Kusano, S., & Iwasaki, Y. (1998). Cardiorespiratory endurance in people with cerebral palsy measured using an arm ergometer. Arch Phys Med Rehabil, 79(8), 991-993.		1998	Excluded	0	no athletes	2
Tolfrey, K., Goosey-Tolfrey, V. L., & Campbell, I. G. (2001). Oxygen uptake-heart rate relationship in elite wheelchair racers. Eur J Appl Physiol, 86(2), 174-178.		2001	Included	1						Included	1
Tordi, N., Dugue, B., Klupzinski, D., Rasseneur, L., Rouillon, J. D., & Lonsdorfer, J. (2001). Interval training program on a wheelchair ergometer for paraplegic subjects. Spinal Cord, 39(10), 532-537. doi:10.1038/sj.sc.3101206		2001	Excluded	0	no athletes	2
Traugh, G. H., Corcoran, P. J., & Reyes, R. L. (1975). Energy expenditure of ambulation in patients with above-knee amputations. Arch Phys Med Rehabil, 56(2), 67-71.		1975	Excluded	0	no VO2peak	1
Tropp, H., Samuelsson, K., & Jorfeldt, L. (1997). Power output for wheelchair driving on a treadmill compared with arm crank ergometry. Br J Sports Med, 31(1), 41-44.		1997	Excluded	0	no athletes	2
Tubman, L. A., Bell, G. J., Kido, A., James, K. B., Haykowsky, M. J., & Stein, R. B. (2004). Submaximal and Maximal Cardiorespiratory Responses of Leg Wheeling and Arm Wheeling a New Wheelchair Prototype. Research in Sports Medicine, 12(2), 115-133. Retrieved from http://search.ebscohost.com/login.aspx?direct=true&db=sph&AN=13436106&site=ehost-live		2004	Excluded	0	able-bodied	3
Vaile, J., Stefanovic, B., & Askew, C. D. (2015). Effect of lower limb compression on blood flow and performance in elite wheelchair rugby athletes. J Spinal Cord Med. doi:10.1179/2045772314y.0000000287		2015	Excluded	0	no VO2peak	1
Valent, L. J. M., Dallmeijer, A. J., Houdijk, H., Slootman, J., Janssen, T. W. J., Hollander, A. P., & van der Woude, L. H. V. (2007). The individual relationship between heart rate and oxygen uptake in people with a tetraplegia during exercise. Spinal Cord, 45(1), 104-111. Retrieved from http://search.ebscohost.com/login.aspx?direct=true&db=sph&AN=23580237&site=ehost-live		2007	Excluded	0	no athletes	2
van der Woude, L. H., Bakker, W. H., Elkhuizen, J. W., Veeger, H. E., & Gwinn, T. (1997). Anaerobic work capacity in elite wheelchair athletes. Am J Phys Med Rehabil, 76(5), 355-365.		1997	Excluded	0	no VO2peak	1
van der Woude, L. H., Bakker, W. H., Elkhuizen, J. W., Veeger, H. E., & Gwinn, T. (1998). Propulsion technique and anaerobic work capacity in elite wheelchair athletes: cross-sectional analysis. Am J Phys Med Rehabil, 77(3), 222-234.		1998	Included	1						Excluded	0	data overlap vd Woude, 2002	8
van der Woude, L. H., Bouten, C., Veeger, H. E., & Gwinn, T. (2002). Aerobic work capacity in elite wheelchair athletes: a cross-sectional analysis. Am J Phys Med Rehabil, 81(4), 261-271.		2002	Included	1						Included	1
van der Woude, L. H., Hendrich, K. M., Veeger, H. E., van Ingen Schenau, G. J., Rozendal, R. H., de Groot, G., & Hollander, A. P. (1988). Manual wheelchair propulsion: effects of power output on physiology and technique. Med Sci Sports Exerc, 20(1), 70-78.		1988	Included	1						Excluded	0	sports not specified	9
van der Woude, L. H., Veeger, H. E., Rozendal, R. H., & Sargeant, A. J. (1989). Optimum cycle frequencies in hand-rim wheelchair propulsion. Wheelchair propulsion technique. Eur J Appl Physiol Occup Physiol, 58(6), 625-632.		1989	Included	1						Excluded	0	sports not specified	9
van der Woude, L. H., Veeger, H. E., Rozendal, R. H., van Ingen Schenau, G. J., Rooth, F., & van Nierop, P. (1988). Wheelchair racing: effects of rim diameter and speed on physiology and technique. Med Sci Sports Exerc, 20(5), 492-500.		1988	Included	1						Excluded	0	no VO2peak	1
van der Woude, L. H. V., Drexhage, D., & Veeger, H. E. J. (1994). Peak power production in wheelchair propulsion. Clinical Journal of Sport Medicine, 4(1), 14-24. Retrieved from http://articles.sirc.ca/search.cfm?id=341220		1994	Excluded	0	no athletes	2
van Drongelen, S., Maas, J. C., Scheel-Sailer, A., & Van Der Woude, L. H. (2009). Submaximal arm crank ergometry: Effects of crank axis positioning on mechanical efficiency, physiological strain and perceived discomfort. J Med Eng Technol, 33(2), 151-157. doi:10.1080/13561820802565676		2009	Excluded	0	able-bodied	3
Vanderthommen, M., Francaux, M., Colinet, C., Lhermerout, C., Crielaard, J.-M., & Theisen, D. (2002). A multistage field test of wheelchair users for evaluation of fitness and prediction of peak oxygen consumption. Journal of Rehabilitation Research & Development, 39(6), 685. Retrieved from http://search.ebscohost.com/login.aspx?direct=true&db=sph&AN=9168713&site=ehost-live		2002	Excluded	0	no laboratory testing	4
Vanlandewijck, Y., van de Vliet, P., Verellen, J., & Theisen, D. (2006). Determinants of shuttle run performance in the prediction of peak VO2 in wheelchair users. Disabil Rehabil, 28(20), 1259-1266.		2006	Included	1						Excluded	0	sports not specified	9
Vanlandewijck, Y. C., Daly, D. J., & Theisen, D. M. (1999). Field test evaluation of aerobic, anaerobic, and wheelchair basketball skill performances. Int J Sports Med, 20(8), 548-554. doi:10.1055/s-1999-9465		1999	Included	1						Excluded	0	no athletes	2
Vanlandewijck, Y. C., Evaggelinou, C., Daly, D. J., Verellen, J., Van Houtte, S., Aspeslagh, V., . . . Zwakhoven, B. (2004). The relationship between functional potential and field performance in elite female wheelchair basketball players. J Sports Sci, 22(7), 668-675. doi:10.1080/02640410310001655750		2004	Excluded	0	no VO2peak	1
Vanlandewijck, Y. C., Spaepen, A. J., & Lysens, R. J. (1994). Wheelchair propulsion efficiency: movement pattern adaptations to speed changes. Med Sci Sports Exerc, 26(11), 1373-1381.		1994	Included	1						Excluded	0	no VO2peak	1
Vanlandewijck, Y. C., Spaepen, A. J., & Lysens, R. J. (1994). Wheelchair propulsion: functional ability dependent factors in wheelchair basketball players. Scand J Rehabil Med, 26(1), 37-48.		1994	Included	1						Included	1
Vanlandewijck, Y. C., Spaepen, A. J., & Lysens, R. J. (1995). Relationship between the level of physical impairment and sports performance in elite wheelchair basketball athletes. Adapted Physical Activity Quarterly, 12(2), 139-150 112p. Retrieved from http://search.ebscohost.com/login.aspx?direct=true&db=cin20&AN=107361855&site=ehost-live		1995	Included	1						Excluded	0	data overlap 1994	8
Veeger, H. E., van der Woude, L. H., & Rozendal, R. H. (1989). Wheelchair propulsion technique at different speeds. Scand J Rehabil Med, 21(4), 197-203.		1989	Excluded	0	no VO2peak	1
Veeger, 1991. Peak oxygen uptake and maximal power output of Olympic wheelchair-dependent athletes		1991	Included	1						Included	1
Veicsteinas, A., Sarchi, P., Sprenger, C., Mauro, F., & Belleri, M. (1998). Adeguamento cardiorespiratorio all'esercizio fisico nel paraplegico. Effecto della allenamento e del livello di lesione. / Cardiorespiratory adjustments during exercise in paraplegics. Effects of training and injury level. Medicina dello Sport, 51(1), 63-76. Retrieved from http://articles.sirc.ca/search.cfm?id=S-656399		1998	Excluded	0	italian	6
Veicsteinas, A., Sarchi, P. F., & Ronchi, R. (1993). The influence of wheelchair characteristics on the physiological responses to wheelchair ergometry In, International workshop on the ergonomics of manual wheelchair propulsion, Amsterdam, Commission of the European Communities, 1993, p. 127-138.;.		1993	Excluded	0	conference proceeding	5
Vinet, A., Bernard, P. L., Poulain, M., Varray, A., Le Gallais, D., & Micallef, J. P. (1996). Validation of an incremental field test for the direct assessment of peak oxygen uptake in wheelchair-dependent athletes. Spinal Cord, 34(5), 288-293.		1996	Included	1						Included	1
Vinet, A., Le Gallais, D., Bernard, P. L., Poulain, M., Varray, A., Mercier, J., & Micallef, J. P. (1997). Aerobic metabolism and cardioventilatory responses in paraplegic athletes during an incremental wheelchair exercise. Eur J Appl Physiol Occup Physiol, 76(5), 455-461. doi:10.1007/s004210050275		1997	Included	1						Excluded	0	data overlap Vinet, 1996	8
Vinet, A., Le Gallais, D., Bouges, S., Bernard, P., Poulain, M., Varray, A., & Micallef, J. (2002). Prediction of VO2peak in wheelchair-dependent athletes from the adapted Léger and Boucher test. Spinal Cord, 40(10), 507-512 506p. Retrieved from http://search.ebscohost.com/login.aspx?direct=true&db=cin20&AN=106817526&site=ehost-live		2002	Included	1						Excluded	0	sports not specified	9
Wang, Y. T., Chen, S., Limroongreungrat, W., & Change, L. (2005). Contributions of selected fundamental factors to wheelchair basketball performance. Medicine & Science in Sports & Exercise, 37(1), 130-137 138p. Retrieved from http://search.ebscohost.com/login.aspx?direct=true&db=cin20&AN=106624872&site=ehost-live		2005	Excluded	0	no VO2peak	1
Warren, W. J. (1985). A wheelchair field test to predict cardiovascular fitness. Eugene, Ore.;: Microform Publications, University of Oregon.		1985	Excluded	0	master thesis	5
Webborn, N. (2010). Cooling strategies improve intermittent sprint performance in the heat of athletes with tetraplegia. Br J Sports Med, 44(6), 455-460. Retrieved from http://search.ebscohost.com/login.aspx?direct=true&db=sph&AN=51132180&site=ehost-live		2010	Included	1						Excluded	0	Data overlap with Goosey-Tolfrey 2006	8
Webborn, N., Price, M. J., Castle, P. C., & Goosey-Tolfrey, V. L. (2005). Effects of two cooling strategies on thermoregulatory responses of tetraplegic athletes during repeated intermittent exercise in the heat. Journal of Applied Physiology, 98(6), 2101-2107. Retrieved from http://search.ebscohost.com/login.aspx?direct=true&db=sph&AN=17266757&site=ehost-live		2005	Excluded	0	no VO2peak	1
Weissland, T., Faupin, A., Borel, B., Berthoin, S., & Lepretre, P. M. (2015). Effects of modified multistage field test on performance and physiological responses in wheelchair basketball players. Biomed Res Int, 2015, 245378. doi:10.1155/2015/245378		2015	Excluded	0	no laboratory testing	4
West, C. R., Campbell, I. G., Goosey-Tolfrey, V. L., Mason, B. S., & Romer, L. M. (2014). Effects of abdominal binding on field-based exercise responses in Paralympic athletes with cervical spinal cord injury. J Sci Med Sport, 17(4), 351-355. doi:10.1016/j.jsams.2013.06.001		2014	Included	1						Exclude	0	no VO2peak	1
West, C. R., Campbell, I. G., Shave, R. E., & Romer, L. M. (2012). Resting cardiopulmonary function in Paralympic athletes with cervical spinal cord injury. Med Sci Sports Exerc, 44(2), 323-329. doi:10.1249/MSS.0b013e31822b7441		2012	Included	1						Exclude	0	no VO2peak	1
West, C. R., Goosey-Tolfrey, V. L., Campbell, I. G., & Romer, L. M. (2014). Effect of abdominal binding on respiratory mechanics during exercise in athletes with cervical spinal cord injury. J Appl Physiol (1985), 117(1), 36-45. doi:10.1152/japplphysiol.00218.2014		2014	Included	1						Included	1
West, C. R., Romer, L. M., & Krassioukov, A. (2013). Autonomic function and exercise performance in elite athletes with cervical spinal cord injury. Med Sci Sports Exerc, 45(2), 261-267. doi:10.1249/MSS.0b013e31826f5099		2013	Included	1						Included	1
West, C. R., Taylor, B. J., Campbell, I. G., & Romer, L. M. (2014). Effects of inspiratory muscle training on exercise responses in Paralympic athletes with cervical spinal cord injury. Scand J Med Sci Sports, 24(5), 764-772. doi:10.1111/sms.12070		2014	Included	1						Included	1
Whiting, R. B., Dreisinger, T. E., & Abbott, C. (1983). Clinical value of exercise testing in handicapped subjects. South Med J, 76(10), 1225-1227.		1983	Excluded	0	no athletes	2
Whiting, R. B., Dreisinger, T. E., & Hayden, C. R. (1984). Wheelchair exercise testing: comparison of continuous and discontinuous exercise. Paraplegia, 22(2), 92-98. doi:10.1038/sc.1984.17		1984	Excluded	0	no athletes	2
Wicks, J. R., & Jones, N. L. (1976). Comparison of wheelchair and arm ergometry in spinal cord injury subjects In Proceedings - International Congress on Physical Activity Sciences, Quebec City, Jul. 11-16, 1976, volume 6, p. 447-454.		1976	Excluded	0	conference proceeding	5
Wicks, J. R., Lymburner, K., Dinsdale, S., & Jones, N. L. (1976). Cardio respiratory function assessment in subjects with spinal cord injury using a wheelchair ergometer. Archives of Physical Medicine & Rehabilitation, 57(11), 567-568. Retrieved from http://articles.sirc.ca/search.cfm?id=154756		1976	Excluded	0	no athletes	2
Wicks, J. R., Lymburner, K., Dinsdale, S. M., & Jones, N. L. (1977). The use of multistage exercise testing with wheelchair ergometry and arm cranking in subjects with spinal cord lesions. Paraplegia, 15(3), 252-261. doi:10.1038/sc.1977.38		1977	Excluded	0	no athletes	2
Wicks, J. R., Oldridge, N. B., Cameron, B. J., & Jones, N. L. (1983). Arm cranking and wheelchair ergometry in elite spinal cord-injured athletes. / L' ergometrie sur fauteuil roulant et exercice avec manivelle a braschez des athletes d' elite traumatises de la colonne vertebrale. Medicine & Science in Sports & Exercise, 15(3), 224-231. Retrieved from http://articles.sirc.ca/search.cfm?id=137026		1983	Included	1						Excluded	0	sports not specified	9
Wilde, S. W., Miles, D. S., & Durbin, R. J. (1981). Evaluation of myocardial performance during wheelchair ergometer exercise. Am J Phys Med, 60, 277-291 215p. Retrieved from http://search.ebscohost.com/login.aspx?direct=true&db=cin20&AN=107625532&site=ehost-live		1981	Excluded	0	no VO2peak	1
Wilson, JR, Yilla, A, Heddins, B, Garner, T, & Averitte, M. (2008). Assessment of Maximal and Submaximal Aerobic Capacity of Wheelchair Basketball Players. Medicine & Science in Sports & Exercise, 40, S48-S49.		2008	Included	1						Excluded	0	no full-text	11
Yanci, J., Granados, C., Otero, M., Badiola, A., Olasagasti, J., Bidaurrazaga-Letona, I., . . . Gil, S. M. (2015). Sprint, agility, strength and endurance capacity in wheelchair basketball players. Biol Sport, 32(1), 71-78. Retrieved from http://search.ebscohost.com/login.aspx?direct=true&db=sph&AN=100294943&site=ehost-live		2015	Excluded	0	no VO2peak	1
Zacharakis, E. D., Kounalakis, S. N., Nassis, G. P., & Geladas, N. D. (2013). Cardiovascular drift in trained paraplegic and able-bodied individuals during prolonged wheelchair exercise: effect of fluid replacement. Appl Physiol Nutr Metab, 38(4), 375-381. doi:10.1139/apnm-2012-0131		2013	Included	1						Included	1
Zoppi, C. C., dos Santos-Júnior, C. R., Soares Guerreiro, T., Caldas Porto, Y., Pires de Mélo Montenegro, I. H., Alves da Silva, T. F., & Schwingel, P. A. (2014). Physiological and Performance Improvements during a Training Season in Paralympic Rowers. Journal of Exercise Physiology Online, 17(3), 88-101. Retrieved from http://search.ebscohost.com/login.aspx?direct=true&db=sph&AN=96549937&site=eh…		1014	Excluded	0	no VO2peak	1
Zwiren, L. D., & Bar-Or, O. (1975). Responses to exercise of paraplegics who differ in conditioning level. Med Sci Sports, 7(2), 94-98.		1975	Included	1						Excluded	0	sports not specified	9
MANUAL SEARCH
Lenton, JP, Fowler, NE, Van der Woude, L, & Goosey-Tolfrey, VL. (2008). Wheelchair propulsion: effects of experience and push strategy on efficiency and perceived exertion. Applied Physiology, Nutrition, and Metabolism, 33(5), 870-879.		2008	Included	1						Excluded	0	sports not specified	9
Sindall, P, Lenton, JP, Malone, L, Douglas, S, Cooper, RA, Hiremath, S, et al. (2014). Effect of low-compression balls on wheelchair tennis match-play. Int. J. Sports Med., 35(05), 424-431.		2014	Included	1						Excluded	0	no athletes	2
		Included (abstract)	156						Included (full-text)	57
		Excluded (abstract)	250						Excluded (full-text)	99
			Reason exclusion (abstract)							Reason exclusion (full-text)
			1 = no VO2peak	81						1 = no VO2peak	17
			2 = no (sitting) athletes	90						2 = no (sitting) athletes	23
			3 = able-bodied	24						3 = able-bodied	4
			4 = no laboratory setting	4						4 = no laboratory setting	0
			5 = no original, peer-reviewed article	42						5 = no original, peer-reviewed article	5
			6 = not language included	2						6 = not language included	2
			7 = no sbtract	7						7 = no sbtract	0
			SUM	250						8 = data overlap	12
										9 = sports not specified	30
										10 = too little detail	3
										11 = full-text not available	3
										SUM	99

## Sheet: Sports Discip Means_rand eff
					ABSOLUTE VO2Peak															BMN VO2peak															AGE
Author	Year of publication	Total number of athletes	Male athletes	Female athletes
					Number of athletes for parameter	Average	SD	SE	Variance within	Weights (fixed)	Weights (fixed)^2	Weights (fixed)*Mean	Weights (fixed)*Mean^2	Variance between	Total variance	Weights (random)	Weights (random)*Mean	Weights(random)*Mean^2	Weights(random)^2	Number of athletes for parameter	Average	SD	SE	Variance within	Weights (fixed)	Weights (fixed)^2	Weights (fixed)*Mean	Weights (fixed)*Mean^2	Variance between	Total variance	Weights (random)	Weights (random)*Mean	Weights(random)*Mean^2	Weights(random)^2	Number of participants	Average	SD	SE	Variance within	Weights (fixed)	Weights (fixed)^2	Weights (fixed)*Mean	Weights (fixed)*Mean^2	Variance between	Total variance	Weights (random)	Weights (random)*Mean	Weights(random)*Mean^2	Weights(random)^2
NORDIC SIT SKIING
Bernardi et al.	2010	5	5	0	5	3.34	0.324	0.144897	0.104976	9.52599	90.7444	31.8168	106.268	0.172915	0.277891	3.59853	12.0191	1.26172	12.9494	5	51.9	6.92	3.09472	47.8864	0.0208828	0.000436089	1.08382	56.25	7.50057	55.387	0.0180548	0.937044	44.8716	0.000325975	5	39.6	7.02	3.13944	49.2804	0.020292	0.000411767	0.803565	31.8212	58.0164	107.297	0.00931994	0.36907	18.1879	8.68613e-05
Bernardi et al.	2012	16	16	0	16	2.9	0.53	0.1325	0.2809	3.55999	12.6735	10.324	29.9395	0.172915	0.453815	2.20354	6.39027	1.79503	4.85559	16	46	9.78	2.445	95.6484	0.010455	0.000109306	0.480928	22.1227	7.50057	103.149	0.00969472	0.445957	42.6551	9.39875e-05	16	41	6.7	1.675	44.89	0.0222767	0.00049625	0.913344	37.4471	58.0164	102.906	0.00971756	0.39842	17.8851	9.44311e-05
Bhambhani et al.	2012	3	2	1	3	2.27	0.43	0.248261	0.1849	5.40833	29.25	12.2769	27.8686	0.172915	0.357815	2.79474	6.34406	1.17302	7.81057	3	34.73	9.27	5.35204	85.9329	0.011637	0.000135419	0.404153	14.0362	7.50057	93.4335	0.0107028	0.371708	31.942	0.00011455	3	44	10.54	6.08527	111.092	0.00900158	8.10285e-05	0.39607	17.4271	58.0164	169.108	0.00591338	0.260189	28.9048	3.49681e-05
	Sum	24	23	1	24					18.4943	132.668	54.4177	164.076			8.59681	24.7534	4.22976	25.6156	24					0.0429747	0.000680815	1.9689	92.4089			0.0384523	1.75471	119.469	0.000534513	24					0.0515703	0.000989046	2.11298	86.6953			0.0249509	1.02768	64.9778	0.00021626
	Percent of Total	3.11284												Q	3.95755														Q	2.20351														Q	0.120748
														Df	2														Df	2														Df	2
														C	11.3209														C	0.0271325														C	0.0323917
														Tau	0.172915														Tau	7.50057														Tau	58.0164
														Mean	2.87937														Mean	45.6334														Mean	41.1881
														Variance	0.116322														Variance	26.0062														Variance	40.0787
														SE	0.34106														SE	5.09963														SE	6.33078
														95% CI LL	2.21089														95% CI LL	35.6381														95% CI LL	28.7797
														95% CI UL	3.54785														95% CI UL	55.6287														95% CI UL	53.5964
ICE SLEDGE HOCKEY
Bernardi et al.	2012	34	34	0	34	2.5	0.42	0.0720294	0.1764	5.66893	32.1368	14.1723	35.4308	0.0882	0.2646	3.77929	9.44822	1.66667	14.283	34	32.4	6.06	1.03928	36.7236	0.0272304	0.000741497	0.882266	28.5854							34	38	6.77	1.16105	45.8329	0.0218184	0.000476042	0.829099	31.5058	13.4164	59.2493	0.0168778	0.641357	29.3953	0.000284861
Sandbakk et al.	2014	12	12	0	12	2.8	0.3	0.0866025	0.09	11.1111	123.457	31.1111	87.1111	0.0882	0.1782	5.61167	15.7127	1.41414	31.4909	-	-	-	-	-	-	-	-	-							12	28	9	2.59808	81	0.0123457	0.000152416	0.345679	9.67901	13.4164	94.4164	0.0105914	0.296558	24.0212	0.000112177
	Sum	46	46	0	46					16.78	155.594	45.2834	122.542			9.39096	25.1609	3.08081	45.7739	34															46					0.0341641	0.000628458	1.17478	41.1848			0.0274692	0.937916	53.4165	0.000397038
	Percent of Total	5.96628												Q	0.337838														Q															Q	0.788439
														Df	1														Df															Df	1
														C	7.50751														C															C	0.0157688
														Tau	0.0882														Tau															Tau	13.4164
														Mean	2.67927														Mean															Mean	34.1443
														Variance	0.106485														Variance															Variance	36.4044
														SE	0.326321														SE															SE	6.03361
														95% CI LL	2.03968														95% CI LL															95% CI LL	22.3184
														95% CI UL	3.31886														95% CI UL															95% CI UL	45.9701
HANDCYCLING
Fischer et al.	2014	12	6	1	7	2.22	0.61	0.230558	0.3721	2.68745	7.22239	5.96614	13.2448	0.0194387	0.391539	2.55403	5.66994	2.10978	6.52305	7	31.7	8.2	3.09931	67.24	0.0148721	0.000221179	0.471446	14.9448	27.6741	94.9141	0.0105358	0.333986	22.4572	0.000111004	7	42.4	5.1	1.92762	26.01	0.0384468	0.00147815	1.63014	69.118	27.2833	53.2933	0.0187641	0.795597	20.6935	0.000352091
			4	1	5	2.14	0.58	0.259384	0.3364	2.97265	8.83666	6.36147	13.6136	0.0194387	0.355839	2.81026	6.01396	2.0231	7.89757	5	32	7.1	3.17522	50.41	0.0198373	0.00039352	0.634795	20.3134	27.6741	78.0841	0.0128067	0.409815	20.6588	0.000164012	5	42.8	4.5	2.01246	20.25	0.0493827	0.00243865	2.11358	90.4612	27.2833	47.5333	0.0210379	0.900422	18.2335	0.000442593
Knechtle et al.	2004b	8	not specified	not specified	8	2.61	0.36	0.127279	0.1296	7.71605	59.5374	20.1389	52.5625	0.0194387	0.149039	6.70967	17.5122	2.26958	45.0196	8	37.49	7.27	2.57033	52.8529	0.0189204	0.000357983	0.709327	26.5927	27.6741	80.527	0.0124182	0.465558	24.6061	0.000154212	8	38.63	5.85	2.06829	34.2225	0.0292205	0.00085384	1.12879	43.6051	27.2833	61.5058	0.0162586	0.628071	21.4942	0.000264343
Lovell et al.	2012	10	10	0	10	3.17	0.43	0.135978	0.1849	5.40833	29.25	17.1444	54.3478	0.0194387	0.204339	4.89384	15.5135	2.86844	23.9496	10	40.4	5.5	1.73925	30.25	0.0330579	0.00109282	1.33554	53.9557	27.6741	57.9241	0.017264	0.697465	21.0983	0.000298045	10	40.8	7.6	2.40333	57.76	0.017313	0.000299741	0.706371	28.8199	27.2833	85.0433	0.0117587	0.479756	27.7107	0.000138267
	Sum	30	20	2	30					18.7845	104.846	49.6109	133.769			16.9678	44.7096	9.2709	83.3899	30					0.0866877	0.0020655	3.1511	115.807			0.0530247	1.90682	88.8204	0.000727272	30					0.134363	0.00507039	5.57888	232.004			0.0678193	2.80385	88.1319	0.00119729
	Percent of Total	3.89105												Q	2.74335														Q	1.26376														Q	0.36371
														Df	3														Df	3														Df	3
														C	13.2029														C	0.0628608														C	0.0966266
														Tau	0.0194387														Tau	27.6203														Tau	27.2833
														Mean	2.63497														Mean	35.961														Mean	41.3429
														Variance	0.0589352														Variance	18.8591														Variance	14.7451
														SE	0.242766														SE	4.34271														SE	3.83993
														95% CI LL	2.15915														95% CI LL	27.4493														95% CI LL	33.8166
														95% CI UL	3.11079														95% CI UL	44.4727														95% CI UL	48.8691
THROWING (athletics)
Gass & Camp	1979	4	4	0	4	2.58	0.48	0.24	0.2304	4.34028	18.838	11.1979	28.8906							4	30.1	4.21	2.105	17.7241	0.0564204	0.00318326	1.69825	51.1174							-	-	-	-	-	-	-	-	-
	Sum	4	4	0	4															4															0
	Percent of Total	0.518807												Q															Q															Q	-
														Df															Df															Df	-
														C															C															C	-
														Tau															Tau															Tau	-
														Mean															Mean															Mean	-
														Variance															Variance															Variance	-
														SE															SE															SE	-
														95% CI LL															95% CI LL															95% CI LL	-
														95% CI UL															95% CI UL															95% CI UL	-
WHEELCHAIR BASKETBALL
Bernardi et al.	2010	13	13	0	13	2.7	0.45	0.124808	0.2025	4.93827	24.3865	13.3333	36	0.0938559	0.296356	3.37432	9.11067	1.84491	11.386	13	36.9	3.698	1.02564	13.6752	0.0731251	0.00534727	2.69831	99.5678	16.9617	30.6369	0.0326404	1.20443	16.4708	0.0010654	13	30.8	7.2	1.99692	51.84	0.0192901	0.000372109	0.594136	18.2994	25.8355	77.6755	0.0128741	0.396521	20.5557	0.000165742
Bloxham et al.	2001	6	6	0	6	2.6	0.57	0.232702	0.3249	3.07787	9.47328	8.00246	20.8064	0.0938559	0.418756	2.38803	6.20887	2.01726	5.70267	6	37.55	6.69	2.73118	44.7561	0.0223433	0.000499224	0.838992	31.5041	16.9617	61.7178	0.0162028	0.608415	27.2303	0.00026253	6	26	5.9	2.40866	34.81	0.0287274	0.000825262	0.746912	19.4197	25.8355	60.6455	0.0164893	0.428721	14.9238	0.000271896
Coutts et al.	1990	3	3	0	3	2.56	0.41	0.236714	0.1681	5.94884	35.3887	15.229	38.9863	0.0938559	0.261956	3.81744	9.77264	1.64278	14.5728	3	34.6	3.85	2.2228	14.8225	0.067465	0.00455153	2.33429	80.7664	16.9617	31.7842	0.0314622	1.08859	16.1357	0.000989871	3	32	9.54	5.50792	91.0116	0.0109876	0.000120728	0.351604	11.2513	25.8355	116.847	0.00855819	0.273862	24.9246	7.32426e-05
Croft et al.	2010	6	4	2	6	2.98	0.91	0.371506	0.8281	1.20758	1.45826	3.5986	10.7238	0.0938559	0.921956	1.08465	3.23226	2.67663	1.17647	6	39.79	5.42	2.21271	29.3764	0.0340409	0.00115878	1.35449	53.8951	16.9617	46.3381	0.0215805	0.858689	25.2252	0.000465719	6	26.67	5.54	2.2617	30.6916	0.0325822	0.0010616	0.868967	23.1754	25.8355	56.5271	0.0176906	0.471809	14.4806	0.000312958
de Lira et al.	2010	17	17	0	17	1.92	0.37	0.0897382	0.1369	7.3046	53.3572	14.0248	26.9277	0.0938559	0.230756	4.33358	8.32048	1.13907	18.7799	17	30.8	6.1	1.47947	37.21	0.0268745	0.000722239	0.827734	25.4942	16.9617	54.1717	0.0184598	0.568563	21.1562	0.000340766	17	25.4	4.4	1.06716	19.36	0.0516529	0.00266802	1.31198	33.3244	25.8355	45.1955	0.0221261	0.562002	10.8804	0.000489564
Dwyer & Davis	1997	13	0	13	13	1.67	0.41	0.113714	0.1681	5.94884	35.3887	9.93456	16.5907	0.0938559	0.261956	3.81744	6.37512	1.07166	14.5728	13	26.8	5.3	1.46996	28.09	0.0355999	0.00126735	0.954076	25.5692	16.9617	45.0517	0.0221967	0.594873	16.71	0.000492695	13	26	6	1.6641	36	0.0277778	0.000771605	0.722222	18.7778	25.8355	61.8355	0.0161719	0.42047	15.1369	0.000261531
Goosey-Tolfrey et al.	2005	12	12	0	12	2.83	0.53	0.152998	0.2809	3.55999	12.6735	10.0748	28.5116	0.0938559	0.374756	2.6684	7.55158	2.12124	7.12038	-	-	-	-	-	-	-	-	-	-	-	-	-	-	-	12	32.3	4.6	1.32791	21.16	0.047259	0.00223341	1.52647	49.3048	25.8355	46.9955	0.0212786	0.687299	14.5433	0.00045278
Goosey-Tolfrey & Tolfrey.	2004	1	0	1	-	1.56	-		-	-	-	-	-	-	-	-	-	-	-	-	26	-	-	-	-	-	-	-	-	-	-	-	-	-	-	22	-	-	-	-	-	-	-	-	-	-	-	-	-
Goosey-Tolfrey & Tolfrey	2008	24	2	0	-	2.2	0.15		-	-	-	-	-	-	-	-	-	-	-	-	-	-	-	-	-	-	-	-	-	-	-	-	-	-	-	35	1	-	-	-	-	-	-	-	-	-	-	-	-
			11	0	11	2.46	0.19	0.0572872	0.0361	27.7008	767.336	68.144	167.634	0.0938559	0.129956	7.69492	18.9295	0.683355	59.2117	-	-	-	-	-	-	-	-	-	-	-	-	-	-	-	11	28	5	1.50756	25	0.04	0.0016	1.12	31.36	25.8355	50.8355	0.0196713	0.550796	13.7699	0.000386959
			4	0	4	2.33	0.14	0.07	0.0196	51.0204	2603.08	118.878	276.985	0.0938559	0.113456	8.814	20.5366	0.402518	77.6865	-	-	-	-	-	-	-	-	-	-	-	-	-	-	-	4	32	3	1.5	9	0.111111	0.0123457	3.55556	113.778	25.8355	34.8355	0.0287063	0.918602	8.26742	0.000824053
			7	0	7	3.3	0.33	0.124728	0.1089	9.18274	84.3226	30.303	100	0.0938559	0.202756	4.93204	16.2757	1.77243	24.325	-	-	-	-	-	-	-	-	-	-	-	-	-	-	-	7	28	7	2.64575	49	0.0204082	0.000416493	0.571429	16	25.8355	74.8355	0.0133626	0.374154	18.3335	0.00017856
Goosey-Tolfrey et al.	2014	17	9	0	9	2.74	0.48	0.16	0.2304	4.34028	18.838	11.8924	32.5851	0.0938559	0.324256	3.08398	8.45012	1.94691	9.51096	-	-	-	-	-	-	-	-	-	-	-	-	-	-	-	9	29	9	3	81	0.0123457	0.000152416	0.358025	10.3827	25.8355	106.836	0.00936018	0.271445	21.9871	8.7613e-05
			8	0	8	3.75	0.33	0.116673	0.1089	9.18274	84.3226	34.4353	129.132	0.0938559	0.202756	4.93204	18.4951	2.01412	24.325	-	-	-	-	-	-	-	-	-	-	-	-	-	-	-	8	27	8	2.82843	64	0.015625	0.000244141	0.421875	11.3906	25.8355	89.8355	0.0111315	0.300549	19.2352	0.000123909
Griggs et al.	2015	8	7	1	8	1.92	0.47	0.16617	0.2209	4.52694	20.4931	8.69172	16.6881	0.0938559	0.314756	3.17706	6.09996	1.34748	10.0937	-	-	-	-	-	-	-	-	-	-	-	-	-	-	-	8	27.8	6.2	2.19203	38.44	0.0260146	0.000676758	0.723205	20.1051	25.8355	64.2755	0.015558	0.432513	16.6258	0.000242052
Knechtle & Kopfli.	2001	10	10	0	10	2.52	0.38	0.120167	0.1444	6.92521	47.9585	17.4515	43.9778	0.0938559	0.238256	4.19717	10.5769	1.5273	17.6162	10	35.38	4.5	1.42302	20.25	0.0493827	0.00243865	1.74716	61.8145	16.9617	37.2117	0.0268733	0.950777	19.2532	0.000722174	10	29.36	6.31	1.9954	39.8161	0.0251155	0.000630787	0.73739	21.6498	25.8355	65.6516	0.0152319	0.447209	17.8061	0.000232011
Leicht et al.	2012	9	9	0	9	2.47	0.33	0.11	0.1089	9.18274	84.3226	22.6814	56.023	0.0938559	0.202756	4.93204	12.1821	1.32663	24.325	9	34.9	5.1	1.7	26.01	0.0384468	0.00147815	1.34179	46.8285	16.9617	42.9717	0.0232712	0.812163	21.1244	0.000541546	9	30.6	9	3	81	0.0123457	0.000152416	0.377778	11.56	25.8355	106.836	0.00936018	0.286422	23.2001	8.7613e-05
Leicht et al.	2014	9	8	1	9	2.05	0.54	0.18	0.2916	3.42936	11.7605	7.03018	14.4119	0.0938559	0.385456	2.59433	5.31838	1.55084	6.73055	9	32.8	10.3	3.43333	106.09	0.00942596	8.88487e-05	0.309171	10.1408	16.9617	123.052	0.00812667	0.266555	28.2788	6.60427e-05	9	26.2	5.6	1.86667	31.36	0.0318878	0.00101683	0.835459	21.889	25.8355	57.1955	0.0174839	0.458078	14.3653	0.000305686
Rotstein et al.	1994	8	8	0	8	1.99	0.68	0.240416	0.4624	2.16263	4.67697	4.30363	8.56423	0.0938559	0.556256	1.79773	3.57749	1.65423	3.23185	8	26.33	7.54	2.66579	56.8516	0.0175897	0.000309396	0.463136	12.1944	16.9617	73.8133	0.0135477	0.356711	20.2796	0.00018354	8	31.25	9.45	3.34108	89.3025	0.0111979	0.000125393	0.349934	10.9354	25.8355	115.138	0.00868523	0.271413	24.2379	7.54332e-05
Schmid et al.	1998	13	0	13	-	-	-		-	-	-	-	-	-	-	-	-	-	-	13	33.7	5.2	1.44222	27.04	0.0369822	0.00136769	1.2463	42.0004	16.9617	44.0017	0.0227264	0.76588	20.7094	0.00051649	13	27.8	5.6	1.55316	31.36	0.0318878	0.00101683	0.88648	24.6441	25.8355	57.1955	0.0174839	0.486052	15.2426	0.000305686
vd Woude et al.	2002	5	0	5	5	1.51	0.69	0.308577	0.4761	2.1004	4.41168	3.1716	4.78912	0.0938559	0.569956	1.75452	2.64933	1.26134	3.07835	-	-	-		-	-	-	-	-	-	-	-	-	-	-	5	30.8	6.3	2.81745	39.69	0.0251953	0.000634801	0.776014	23.9012	25.8355	65.5255	0.0152612	0.470046	18.6561	0.000232905
Vanlandewijk et al.	1994	40	13	0	13	1.86	0.49	0.135902	0.2401	4.16493	17.3467	7.74677	14.409	0.0938559	0.333956	2.99441	5.5696	1.33726	8.96647	13	29.7	8.62	2.39076	74.3044	0.0134582	0.000181122	0.399707	11.8713	16.9617	91.2661	0.010957	0.325422	24.1803	0.000120055	13	29.6	4.8	1.33128	23.04	0.0434028	0.0018838	1.28472	38.0278	25.8355	48.8755	0.0204601	0.60562	13.9535	0.000418617
			14	0	14	2.44	0.44	0.117595	0.1936	5.16529	26.6802	12.6033	30.7521	0.0938559	0.287456	3.47879	8.48826	1.64333	12.102	14	36.28	9.31	2.4882	86.6761	0.0115372	0.000133107	0.41857	15.1857	16.9617	103.638	0.00964899	0.350065	30.3423	9.31031e-05	14	32.9	8.4	2.24499	70.56	0.0141723	0.000200855	0.46627	15.3403	25.8355	96.3955	0.0103739	0.341302	24.0823	0.000107618
			13	0	13	2.59	0.32	0.088752	0.1024	9.76562	95.3674	25.293	65.5088	0.0938559	0.196256	5.09539	13.1971	1.35138	25.963	13	37.93	5.18	1.43667	26.8324	0.0372684	0.00138893	1.41359	53.6175	16.9617	43.7941	0.0228341	0.866099	23.2395	0.000521398	13	32.8	7.2	1.99692	51.84	0.0192901	0.000372109	0.632716	20.7531	25.8355	77.6755	0.0128741	0.422269	21.8904	0.000165742
Veeger et al.	1991	11	11	0	11	2.74	0.6	0.180907	0.36	2.77778	7.71605	7.61111	20.8544	0.0938559	0.453856	2.20334	6.03716	2.17338	4.85472	11	37.9	6.9	2.08043	47.61	0.021004	0.000441168	0.796051	30.1703	16.9617	64.5717	0.0154867	0.586945	27.9444	0.000239837	11	29	3.5	1.05529	12.25	0.0816327	0.00666389	2.36735	68.6531	25.8355	38.0855	0.0262567	0.761444	9.32769	0.000689414
	Sum	225	189	36	209					183.614	4050.76	454.434	1160.86			83.1656	206.955	34.5061	385.332	158					0.494544	0.0213735	17.1434	600.62			0.296015	10.2042	338.28	0.00662116	209					0.739909	0.0361859	21.5865	633.923			0.36645	10.6386	396.426	0.00649159
	Percent of Total	30.3502												Q	36.1627														Q	6.34478														Q	4.14756
														Df	21														Df	14														Df	22
														C	161.553														C	0.451325														C	0.691003
														Tau	0.0938559														Tau	16.9617														Tau	25.8355
														Mean	2.48847														Mean	34.4719														Mean	29.0315
														Variance	0.0120242														Variance	3.37821														Variance	2.72889
														SE	0.109655														SE	1.83799														SE	1.65193
														95% CI LL	2.27354														95% CI LL	30.8694														95% CI LL	25.7937
														95% CI UL	2.70339														95% CI UL	38.0744														95% CI UL	32.2693
Excluded:
Knechtle & Kopfli.	2001	1	1	0	1	2.8	-	-	-	-	-	-	-							1	38.3	-	-	-	-	-	-	-							1	21		-	-	-	-	-	-
Zacharakis et al.	2012	8	8	0	8	1.7	0.1	0.0353553	0.01	100	10000	170	289							-	-	-	-	-	-	-	-	-							8	31.4	8.4	2.96985	70.56	0.0141723	0.000200855	0.445011	13.9734
ALPINE SIT SKIING
Bernardi et al.	2012	15	15	0	15	2.3	0.44	0.113608	0.1936	5.16529	26.6802	11.8802	27.3244	0.0244366	0.218037	4.58639	10.5487	2.04223	21.0349	15	31.3	6.66	1.7196	44.3556	0.0225451	0.00050828	0.705661	22.0872	32.4144	76.77	0.0130259	0.407712	18.0843	0.000169675	15	33.1	4.24	1.09476	17.9776	0.0556248	0.00309412	1.84118	60.9431	24.1888	42.1664	0.0237156	0.784985	14.1121	0.000562428
Gass & Camp	1979	3	3	0	3	1.6	0.48	0.277128	0.2304	4.34028	18.838	6.94444	11.1111	0.0244366	0.254837	3.92408	6.27853	1.44657	15.3984	3	30.63	9.73	5.61762	94.6729	0.0105627	0.00011157	0.323535	9.90988	32.4144	127.087	0.00786861	0.241015	22.8176	6.1915e-05	-	-	-	-	-	-	-	-	-	-	-	-	-	-	-
Goll et al.	2015	5	0	2	-	1.8	0.2	-	-	-	-	-	-	-	-	-	-	-	-	-	44.5	4.9	-	-	-	-	-	-	-	-	-	-	-	-	-	18.5	0.7	-	-	-	-	-	-	-	-	-	-	-	-
			3	0	3	2.4	0.2	0.11547	0.04	25	625	60	144	0.0244366	0.0644366	15.5191	37.2459	1.48984	240.844	3	35	3.6	2.07846	12.96	0.0771605	0.00595374	2.70062	94.5216	32.4144	45.3744	0.0220389	0.771361	9.99683	0.000485712	3	31	5.9	3.40637	34.81	0.0287274	0.000825262	0.890549	27.607	24.1888	58.9988	0.0169495	0.525434	18.2904	0.000287285
	Sum	23	21	2	21					34.5056	670.518	78.8246	182.435			24.0296	54.0732	4.97864	277.277	21					0.110268	0.00657359	3.72981	126.519			0.0429334	1.42009	50.8988	0.000717302	18					0.0843522	0.00391938	2.73173	88.5501			0.0406651	1.31042	32.4025	0.000849713
	Percent of Total	2.98314												Q	2.36834														Q	0.358093														Q	0.0835423
														Df	2														Df	2														Df	1
														C	15.0734														C	0.0506537														C	0.0378877
														Tau	0.0244366														Tau	32.4144														Tau	24.1888
														Mean	2.25027														Mean	33.0765														Mean	32.2247
														Variance	0.0416153														Variance	23.2919														Variance	24.5911
														SE	0.203998														SE	4.82617														SE	4.95894
														95% CI LL	1.85044														95% CI LL	23.6172														95% CI LL	22.5052
														95% CI UL	2.65011														95% CI UL	42.5358														95% CI UL	41.9442
WHEELCHAIR TENNIS
Bernardi et al.	2010	4	4	0	4	2.27	0.3	0.15	0.09	11.1111	123.457	25.2222	57.2544	0.07	0.16	6.25	14.1875	1.27687	39.0625	4	33.1	2.85	1.425	8.1225	0.123115	0.0151573	4.0751	134.886	8.93	17.0525	0.0586424	1.94106	15.7663	0.00343893	4	38.5	10.25	5.125	105.062	0.00951814	9.05951e-05	0.366449	14.1083	17.02	122.082	0.00819118	0.315361	33.1326	6.70955e-05
Croft et al.	2010	6	4	2	6	2.06	0.71	0.289856	0.5041	1.98373	3.9352	4.08649	8.41817	0.07	0.5741	1.74186	3.58823	1.80882	3.03407	6	31	6.64	2.71077	44.0896	0.0226811	0.000514432	0.703114	21.7965	8.93	53.0196	0.0188609	0.584689	25.7787	0.000355735	6	23	8.15	3.32722	66.4225	0.0150551	0.000226657	0.346268	7.96417	17.02	83.4425	0.0119843	0.275639	18.3086	0.000143623
Diaper & Goosey-Tolfrey	2009	1	0	1	1	1.98	-		-	-	-	-	-	-	-	-	-			1	39.5	-	-	-	-	-	-	-	-	-	-	-			-	33	-	-	-	-	-	-	-	-	-	-	-	-	-
Goosey-Tolfrey & Tolfrey	2004	3	0	3	3	1.67	0.49	0.282902	0.2401	4.16493	17.3467	6.95544	11.6156	0.07	0.3101	3.22477	5.38536	1.29302	10.3991	3	32.4	6.97	4.02413	48.5809	0.0205842	0.00042371	0.666929	21.6085	8.93	57.5109	0.017388	0.563371	27.3691	0.000302343	3	28.67	5.86	3.38327	34.3396	0.0291209	0.000848027	0.834896	23.9365	17.02	51.3596	0.0194706	0.558221	19.1691	0.000379103
Roy et al.	2006	6	6	0	6	2.1	0.45	0.183712	0.2025	4.93827	24.3865	10.3704	21.7778	0.07	0.2725	3.66972	7.70642	1.56055	13.4669	6	27.49	6.47	2.64137	41.8609	0.0238886	0.000570667	0.656699	18.0526	8.93	50.7909	0.0196886	0.541239	22.6567	0.00038764	6	40.17	9.83	4.01308	96.6289	0.0103489	0.000107099	0.415714	16.6992	17.02	113.649	0.00879903	0.353457	34.1542	7.74229e-05
Vinet et al.	1996	4	4	0	4	2.36	0.21	0.105	0.0441	22.6757	514.189	53.5147	126.295	0.07	0.1141	8.76424	20.6836	0.912147	76.8119	4	34.88	1.84	0.92	3.3856	0.295369	0.0872426	10.3025	359.35	8.93	12.3156	0.0811978	2.83218	9.58863	0.00659309	4	28	4.97	2.485	24.7009	0.0404844	0.00163898	1.13356	31.7397	17.02	41.7209	0.0239688	0.671126	16.5774	0.000574503
	Sum	24	18	6	23					44.8738	683.314	100.149	225.361			23.6506	51.5511	6.85142	142.774	23					0.485637	0.103909	16.4043	555.693			0.195778	6.46254	101.159	0.0110777	23					0.104527	0.00291136	3.09689	94.4479			0.0724139	2.1738	121.342	0.00124175
	Percent of Total	4.66926												Q	1.84776														Q	1.57395														Q	2.69471
														Df	4														Df	4														Df	4
														C	29.6463														C	0.271674														C	0.0766748
														Tau	0.0725972														Tau	8.93003														Tau	17.0237
														Mean	2.1797														Mean	33.0096														Mean	30.0192
														Variance	0.0422822														Variance	5.10783														Variance	13.8095
														SE	0.205626														SE	2.26005														SE	3.71611
														95% CI LL	1.77667														95% CI LL	28.5799														95% CI LL	22.7356
														95% CI UL	2.58272														95% CI UL	37.4393														95% CI UL	37.3027
Excluded:
Goosey-Tolfrey et al.	2006	4	4	0	4	1.03	0.25	0.125	0.0625	16	256	16.48	16.9744							4	14.93	2.56	1.28	6.5536	0.152588	0.0232831	2.27814	34.0126							4	30	4.32	2.16	18.6624	0.0535837	0.00287121	1.60751	48.2253
Goosey-Tolfrey et al.	2008	8	7	1	8	1.94	0.71	0.251023	0.5041	1.98373	3.9352	3.84844	7.46598							-	-	-	-	-	-	-	-	-							8	27.2	6.9	2.43952	47.61	0.021004	0.000441168	0.571309	15.5396
WHEELCHAIR RACING (athletics)
Bernardi et al.	2010	6	6	0	6	3.05	0.27	0.110227	0.0729	13.7174	188.168	41.8381	127.606	0.405989	0.478889	2.08817	6.36891	0.464293	4.36044	6	48.1	6.35	2.59238	40.3225	0.0248	0.000615042	1.19288	57.3776	12.31	52.6325	0.0189997	0.913884	36.8501	0.000360987	6	30.2	6.97	2.84549	48.5809	0.0205842	0.00042371	0.621643	18.7736	16.5579	65.1388	0.0153518	0.463626	22.5233	0.000235679
Campbell et al.	2004	17	8	0	8	2.06	0.55	0.194454	0.3025	3.30579	10.9282	6.80992	14.0284	0.405989	0.708489	1.41145	2.9076	0.879548	1.9922		-	-		-	-	-	-	-	-	-	-	-	-	-	8	32	6	2.12132	36	0.0277778	0.000771605	0.888889	28.4444	16.5579	52.5579	0.0190266	0.608853	21.9187	0.000362013
			9	0	9	2.2	0.49	0.163333	0.2401	4.16493	17.3467	9.16285	20.1583	0.405989	0.646089	1.54777	3.4051	0.817565	2.39561		-	-		-	-	-	-	-	-	-	-	-	-	-	9	30	8	2.66667	64	0.015625	0.000244141	0.46875	14.0625	16.5579	80.5579	0.0124134	0.372403	23.8338	0.000154093
Cooper et al.	1992	11	11	0	11	2.6	0.27	0.0814081	0.0729	13.7174	188.168	35.6653	92.7298	0.405989	0.478889	2.08817	5.42923	0.395791	4.36044	11	39.75	4.23	1.27539	17.8929	0.0558881	0.00312348	2.22155	88.3067	12.31	30.2029	0.0331094	1.3161	23.5488	0.00109623	11	30.91	6.12	1.84525	37.4544	0.0266991	0.000712844	0.82527	25.5091	16.5579	54.0123	0.0185143	0.572277	21.4343	0.00034278
Cooper et al.	1999	7	6	1	7	2.79	0.75	0.283473	0.5625	1.77778	3.16049	4.96	13.8384	0.405989	0.968489	1.03254	2.88078	1.62044	1.06613	7	41	11.9	4.49778	141.61	0.00706165	4.98669e-05	0.289528	11.8706	12.31	153.92	0.00649688	0.266372	37.721	4.22095e-05	7	31.71	4.86	1.83691	23.6196	0.0423377	0.00179248	1.34253	42.5716	16.5579	40.1775	0.0248896	0.789248	18.6417	0.000619491
Coutts & Stogryn	1987	4	3	1	4	2.74	0.9	0.45	0.81	1.23457	1.52416	3.38272	9.26864	0.405989	1.21599	0.822376	2.25331	1.82518	0.676302	4	40.95	9.85	4.925	97.0225	0.0103069	0.000106232	0.422067	17.2836	12.31	109.332	0.00914641	0.374546	36.3393	8.36568e-05	4	26.75	4.43	2.215	19.6249	0.0509557	0.00259648	1.36306	36.462	16.5579	36.1828	0.0276375	0.739302	14.5087	0.000763829
Coutts et al.	1990	6	6	0	6	3.06	0.46	0.187794	0.2116	4.7259	22.3341	14.4612	44.2514	0.405989	0.617589	1.6192	4.95475	1.04843	2.62181	6	52.67	7.78	3.17617	60.5284	0.0165212	0.000272949	0.87017	45.8319	12.31	72.8384	0.013729	0.723108	43.7685	0.000188486	6	25.67	4.03	1.64524	16.2409	0.0615729	0.00379123	1.58058	40.5734	16.5579	32.7988	0.0304889	0.782651	12.711	0.000929576
Crews et al.	1982	4	4	0	4	2.17	0.12	0.06	0.0144	69.4444	4822.53	150.694	327.007	0.405989	0.420389	2.37875	5.16189	0.0743312	5.65845	4	30.94	7.07	3.535	49.9849	0.020006	0.000400242	0.618987	19.1515	12.31	62.2949	0.0160527	0.49667	24.826	0.000257688	4	28.75	3.69	1.845	13.6161	0.0734425	0.0053938	2.11147	60.7048	16.5579	30.174	0.0331411	0.952808	12.9735	0.00109834
Gass & Camp	1979	4	4	0	4	2.34	0.57	0.285	0.3249	3.07787	9.47328	7.20222	16.8532	0.405989	0.730889	1.3682	3.20158	1.04019	1.87196	4	38.35	9.52	4.76	90.6304	0.0110338	0.000121745	0.423147	16.2277	12.31	102.94	0.00971436	0.372546	33.764	9.43688e-05	-	-	-	-	-	-	-	-	-	-	-	-	-	-	-
Goosey-Tolfrey & Campbell	1998	8	7	1	8	2.52	0.49	0.173241	0.2401	4.16493	17.3467	10.4956	26.449	0.405989	0.646089	1.54777	3.90039	0.936484	2.39561	8	37.75	7.9	2.79307	62.41	0.0160231	0.000256739	0.604871	22.8339	12.31	74.72	0.0133833	0.505219	31.5307	0.000179113	8	29.88	8	2.82843	64	0.015625	0.000244141	0.466875	13.9502	16.5579	80.5579	0.0124134	0.370913	23.7385	0.000154093
Goosey et al.	2000	8	8	0	8	2.56	0.42	0.148492	0.1764	5.66893	32.1368	14.5125	37.1519	0.405989	0.582389	1.71707	4.39569	0.775399	2.94831	8	42.98	10.6	3.74767	112.36	0.00889996	7.92094e-05	0.38252	16.4407	12.31	124.67	0.00802118	0.34475	38.7361	6.43393e-05	8	26	8.3	2.93449	68.89	0.0145159	0.000210711	0.377413	9.81274	16.5579	85.4479	0.011703	0.304279	20.9618	0.000136961
Goosey-Tolfrey & Tolfrey	2004	5	0	5	5	1.77	0.49	0.219135	0.2401	4.16493	17.3467	7.37193	13.0483	0.405989	0.646089	1.54777	2.73956	0.657769	2.39561	5	33.92	3.8	1.69941	14.44	0.0692521	0.00479585	2.34903	79.6791	12.31	26.75	0.0373832	1.26804	18.3105	0.0013975	5	29	7.58	3.38988	57.4564	0.0174045	0.000302917	0.504731	14.6372	16.5579	74.0143	0.0135109	0.391816	22.5124	0.000182545
Hooker & Wells	1992	7	6	1	7	2.72	0.52	0.196542	0.2704	3.69822	13.6769	10.0592	27.3609	0.405989	0.676389	1.47844	4.02135	1.08737	2.18578	7	43.1	7.4	2.79694	54.76	0.0182615	0.000333483	0.787071	33.9228	12.31	67.07	0.0149098	0.642612	35.1894	0.000222302	7	35	6.08	2.29802	36.9664	0.0270516	0.000731789	0.946806	33.1382	16.5579	53.5243	0.0186831	0.653909	24.1727	0.000349059
Knechtle et al.	2004a	8	6	2	8	2.46	0.49	0.173241	0.2401	4.16493	17.3467	10.2457	25.2045	0.405989	0.646089	1.54777	3.80753	0.914187	2.39561	9	41.16	6.49	2.16333	42.1201	0.0237416	0.000563665	0.977206	40.2218	12.31	54.4301	0.0183722	0.756199	31.8512	0.000337537	8	34.75	6.32	2.23446	39.9424	0.0250361	0.000626804	0.870003	30.2326	16.5579	56.5003	0.017699	0.615041	24.5662	0.000313256
Morris	1986	1	0	1	-	1.37	-		-	-	-	-	-	-	-	-	-	-	-	-	21.1	-	-	-	-	-	-	-	-	-	-	-	-	-	-	25	-	-	-	-	-	-	-	-	-	-	-	-	-
O'Connor et al.	1998	6	6	0	6	2.29	0.19	0.0775672	0.0361	27.7008	767.336	63.4349	145.266	0.405989	0.442089	2.26199	5.17995	0.186996	5.11659	6	36.15	5.47	2.23312	29.9209	0.0334215	0.00111699	1.20819	43.6759	12.31	42.2309	0.0236793	0.856008	25.6125	0.000560711	6	27.5	4.85	1.98	23.5225	0.0425125	0.00180731	1.16909	32.1501	16.5579	40.0804	0.0249499	0.686121	16.1393	0.000622496
Perret et al.	2012	8	7	1	8	2.76	0.73	0.258094	0.5329	1.87652	3.52134	5.17921	14.2946	0.405989	0.938889	1.06509	2.93964	1.56654	1.13441	-	-	-	-	-	-	-	-	-	-	-	-	-	-	-	8	32.8	12.2	4.31335	148.84	0.00671862	4.51399e-05	0.220371	7.22816	16.5579	165.398	0.00604603	0.19831	29.5164	3.65544e-05
Shiba et al.	2010	4	not specified	not specified	4	1.92	0.4	0.2	0.16	6.25	39.0625	12	23.04	0.405989	0.565989	1.76682	3.39229	0.542767	3.12165	4	36.86	4.32	2.16	18.6624	0.0535837	0.00287121	1.97509	72.802	12.31	30.9724	0.0322868	1.19009	22.21	0.00104244	4	31.5	8.96	4.48	80.2816	0.0124562	0.000155156	0.392369	12.3596	16.5579	96.8395	0.0103264	0.325281	26.114	0.000106634
Tolfrey et al.	2001	16	16	0	16	2.447	0.47	0.1175	0.2209	4.52694	20.4931	11.0774	27.1064	0.405989	0.626889	1.59518	3.9034	0.862262	2.5446	16	41.24	9.16	2.29	83.9056	0.0119182	0.000142042	0.491505	20.2697	12.31	96.2156	0.0103933	0.428621	35.9637	0.000108021	16	28.12	8.26	2.065	68.2276	0.0146568	0.000214823	0.41215	11.5897	16.5579	84.7855	0.0117945	0.331661	22.6284	0.00013911
vd Woude et al.	2002	45	4	0	4	1.3	0.33	0.165	0.1089	9.18274	84.3226	11.9376	15.5188	0.405989	0.514889	1.94217	2.52482	0.274952	3.77201	-	-	-	-	-	-	-	-	-	-	-	-	-	-	-	4	29.5	7.2	3.6	51.84	0.0192901	0.000372109	0.569059	16.7872	16.5579	68.3979	0.0146203	0.4313	22.3586	0.000213754
			8	0	8	1.98	0.32	0.113137	0.1024	9.76562	95.3674	19.3359	38.2852	0.405989	0.508389	1.967	3.89466	0.398813	3.86908	-	-	-	-	-	-	-	-	-	-	-	-	-	-	-	8	31.4	2.8	0.989949	7.84	0.127551	0.0162693	4.0051	125.76	16.5579	24.3979	0.0409872	1.287	10.0901	0.00167995
			23	0	23	2.25	0.4	0.0834058	0.16	6.25	39.0625	14.0625	31.6406	0.405989	0.565989	1.76682	3.97534	0.636055	3.12165	-	-	-	-	-	-	-	-	-	-	-	-	-	-	-	23	27	5.4	1.12598	29.16	0.0342936	0.00117605	0.925926	25	16.5579	45.7179	0.0218733	0.590579	17.2213	0.000478441
			0	4	4	0.73	0.22	0.11	0.0484	20.6612	426.883	15.0826	11.0103	0.405989	0.454389	2.20076	1.60655	0.0777572	4.84333	-	-	-	-	-	-	-	-	-	-	-	-	-	-	-	4	29	2.9	1.45	8.41	0.118906	0.0141387	3.44828	100	16.5579	24.9679	0.0400515	1.16149	9.76815	0.00160412
			0	3	3	1.26	0.08	0.046188	0.0064	156.25	24414.1	196.875	248.063	0.405989	0.412389	2.4249	3.05537	0.0195544	5.88012	-	-	-	-	-	-	-	-	-	-	-	-	-	-	-	3	26	5.6	3.23316	31.36	0.0318878	0.00101683	0.829082	21.5561	16.5579	47.9179	0.020869	0.542595	17.0158	0.000435517
			0	3	3	1.17	0.23	0.132791	0.0529	18.9036	357.346	22.1172	25.8771	0.405989	0.458889	2.17918	2.54964	0.134876	4.74881	-	-	-	-	-	-	-	-	-	-	-	-	-	-	-	3	23	3.5	2.02073	12.25	0.0816327	0.00666389	1.87755	43.1837	16.5579	28.8079	0.0347127	0.798393	9.78031	0.00120497
Vinet et al.	1996	5	5	0	5	2.74	0.62	0.277272	0.3844	2.60146	6.76758	7.12799	19.5307	0.405989	0.790389	1.2652	3.46665	1.33258	1.60073	5	43.64	7.91	3.53746	62.5681	0.0159826	0.000255443	0.69748	30.438	12.31	74.8781	0.013355	0.582814	36.4656	0.000178357	5	29.6	3.97	1.77544	15.7609	0.0634482	0.00402567	1.87807	55.5907	16.5579	32.3188	0.0309418	0.915876	14.435	0.000957393
	Sum	180	153	23	179					400.997	31615.7	705.092	1394.59			42.6305	91.916	18.5701	77.0772	110					0.396702	0.0151042	15.5113	616.333			0.279033	11.0376	512.687	0.00621395	175					0.971981	0.0637275	28.0951	820.078			0.512645	14.8857	459.564	0.0131207
	Percent of Total	26.5888												Q	154.791														Q	9.83183														Q	7.99167
														Df	24														Df	15														Df	23
														C	322.154														C	0.358627														C	0.906417
														Tau	0.405989														Tau	14.411														Tau	16.5579
														Mean	2.15611														Mean	39.5566														Mean	29.0371
														Variance	0.0234574														Variance	3.58381														Variance	1.95067
														SE	0.153158														SE	1.8931														SE	1.39666
														95% CI LL	1.85592														95% CI LL	35.8461														95% CI LL	26.2996
														95% CI UL	2.4563														95% CI UL	43.2671														95% CI UL	31.7745
Excluded:
Bhambhani et al.	1995	8	8	0	8	1.43	0.35	0.123744	0.1225	8.16327	66.6389	11.6735	16.6931							8	19.76	4.32	1.52735	18.6624	0.0535837	0.00287121	1.05881	20.9222							8	31.75	6.92	2.44659	47.8864	0.0208828	0.000436089	0.663027	21.0511
Campbell et al.	2004	3	3	0	3	1.28	0.16	0.092376	0.0256	39.0625	1525.88	50	64								-	-	-	-	-	-	-	-							3	34	8	4.6188	64	0.015625	0.000244141	0.53125	18.0625
Cooper et al.	1999	3	1	2	3	1.37	0.56	0.323316	0.3136	3.18878	10.1683	4.36862	5.98501							3	22.4	7.64	4.41096	58.3696	0.0171322	0.000293512	0.383761	8.59626							3	28.33	2.5	1.44338	6.25	0.16	0.0256	4.5328	128.414
Coutts & Stogryn	1987	2	2	0	2	1.015	0.02													2	17.1	0.28	-	-	-	-	-	-							2	25	1.41	0.997021
Gass & Camp	1979	1	1	0	1	1.06	-	-	-	-	-	-	-							1	19.4	-	-	-	-	-	-	-							-	-	-	-	-	-	-	-	-
Gass et al.	2002	4	4	0	4	1.14	0.32	0.16	0.1024	9.76562	95.3674	11.1328	12.6914							4	16.68	3.53	1.765	12.4609	0.080251	0.00644023	1.33859	22.3276							4	38	4.55	2.275	20.7025	0.0483033	0.00233321	1.83553	69.75
Knechtle et al.	2004a	1	1	0	1	1.83														1	32.7	-	-	-	-	-	-	-							1	51
vd Woude et al.	2002	3	3	0	3	0.67	0.35	0.202073	0.1225	8.16327	66.6389	5.46939	3.66449							-	-	-	-	-	-	-	-	-							3	30.7	8.3	4.79201	68.89	0.0145159	0.000210711	0.445638	13.6811
WHEELCHAIR FENCING
Bernardi et al.	2010	6	6	0	6	2.4	0.67	0.273526	0.4489	2.22767	4.9625	5.3464	12.8314	0.21705	0.66595	1.50161	3.60387	1.61778	2.25485	6	34.4	5.81	2.37192	33.7561	0.0296243	0.000877598	1.01908	35.0562	9.83805	43.5942	0.0229389	0.789097	26.6368	0.000526191	6	31.8	5.42	2.21271	29.3764	0.0340409	0.00115878	1.0825	34.4236	20.1132	49.4896	0.0202063	0.642559	18.8761	0.000408293
Veeger et al.	1991	5	4	0	4	2.02	0.36	0.18	0.1296	7.71605	59.5374	15.5864	31.4846	0.21705	0.34665	2.88475	5.8272	0.755206	8.32181	4	29.2	3.6	1.8	12.96	0.0771605	0.00595374	2.25309	65.7901	9.83805	22.7981	0.0438634	1.28081	16.5993	0.001924	4	32	3.3	1.65	10.89	0.0918274	0.00843226	2.93848	94.0312	20.1132	31.0032	0.0322547	1.03215	11.2401	0.00104037
			0	1	-	1.19	-		-	-	-	-	-	-	-	-	-	-	-	-	-	-	-	-	-	-	-	-	-	-	-	-			-	-	-	-	-	-	-	-	-	-	-	-	-	-	-
	Sum	11	10	1	10					9.94372	64.4999	20.9328	44.3159			4.38637	9.43108	2.37298	10.5767	10					0.106785	0.00683134	3.27216	100.846			0.0668023	2.06991	43.2361	0.00245019	10					0.125868	0.00959105	4.02098	128.455			0.052461	1.67471	30.1162	0.00144866
	Percent of Total	1.42672												Q	0.249611														Q	0.578815														Q	0.000993384
														Df	1														Df	1														Df	1
														C	3.45722														C	0.0428118														C	0.0496692
														Tau	0.21705														Tau	9.83805														Tau	20.1132
														Mean	2.15009														Mean	30.9856														Mean	31.923
														Variance	0.227979														Variance	14.9696														Variance	19.0618
														SE	0.477471														SE	3.86905														SE	4.36598
														95% CI LL	1.21424														95% CI LL	23.4023														95% CI LL	23.3656
														95% CI UL	3.08593														95% CI UL	38.5689														95% CI UL	40.4803
ARCHERY
Cooper et al.	1999	3	3	0	3	1.947	0.23	0.132791	0.0529	18.9036	357.346	36.8053	71.6599							3	22.23	2.1	1.21244	-	-	-	-	-	-	-	-	-	-	-	3	44	11.27	6.50674	127.013	0.00787322	6.19875e-05	0.346422	15.2425
Gass & Camp	1979	2	2	0	-	1.61	0.27	-	-	-	-	-	-							2	38.3	4.1	2.89914	-	-	-	-	-	-	-	-	-	-	-	-	-	-	-	-	-	-	-	-
Veeger et al.	1991	2	1	0	-	1.4	-	-	-	-	-	-	-							-	17.5	-	-	-	-	-	-	-	-	-	-	-	-	-	-	47	-	-	-	-	-	-	-
			0	1	-	1.18	-	-	-	-	-	-	-							-	-	-	-	-	-	-	-	-	-	-	-	-	-	-	-	-	-	-	-	-	-	-	-
	Sum	7	6	1	3															3															3
	Percent of Total	1.03761												Q	-														Q	-														Q	-
														Df	-														Df	-														Df	-
														C	-														C	-														C	-
														Tau	-														Tau	-														Tau	-
														Mean	-														Mean	-														Mean	-
														Variance	-														Variance	-														Variance	-
														SE	-														SE	-														SE	-
														95% CI LL	-														95% CI LL	-														95% CI LL	-
														95% CI UL	-														95% CI UL	-														95% CI UL	-
Excluded:
Cooper et al.	1999	1	1	0	1	0.92	-	-	-	-	-	-	-							1	14.9	-	-	-	-	-	-	-							1	35	-	-	-	-	-	-	-
WHEELCHAIR CURLING
Bernardi et al.	2012	10	10	0	10	1.8	0.35	0.11068												10	23.4	7.6	2.40333	57.76	0.017313	0.000299741	0.405125	9.47992							10	42	8.62	2.72588	74.3044	0.0134582	0.000181122	0.565242	23.7402		74.3044	0.0134582	0.565242	42	0.000181122
	Sum	10	10	0	10															10															10
	Percent of Total	1.29702												Q	-														Q	-														Q	-
														Df	-														Df	-														Df	-
														C	-														C	-														C	-
														Tau	-														Tau	-														Tau	-
														Mean	-														Mean	-														Mean	-
														Variance	-														Variance	-														Variance	-
														SE	-														SE	-														SE	-
														95% CI LL	-														95% CI LL	-														95% CI LL	-
														95% CI UL	-														95% CI UL	-														95% CI UL	-
WHEELCHAIR TABLE TENNIS
Cooper et al.	1999	3	1	2	3	1.73	1.07	0.617765	1.1449	0.873439	0.762895	1.51105	2.61411	0.59	1.7349	0.576402	0.997176	1.14167	0.332239	3	26.5	11.47	6.62221	131.561	0.00760104	5.77758e-05	0.201428	5.33783	78.09	209.651	0.00476983	0.126401	16.6294	2.27513e-05	3	26	12.17	7.02635	148.109	0.00675179	4.55867e-05	0.175547	4.56421	112.86	260.969	0.00383187	0.0996287	14.7559	1.46833e-05
Veeger et al.	1991	4	4	0	4	1.82	0.23	0.115	0.0529	18.9036	357.346	34.4045	62.6163	0.59	0.6429	1.55545	2.83092	0.149756	2.41943	4	30.7	6.5	3.25	42.25	0.0236686	0.000560204	0.726627	22.3075	78.09	120.34	0.00830979	0.255111	10.7784	6.90526e-05	4	34	11.9	5.95	141.61	0.00706165	4.98669e-05	0.240096	8.16327	112.86	254.47	0.00392974	0.133611	18.9207	1.54428e-05
	Sum	7	5	2	7					19.777	358.109	35.9156	65.2304			2.13185	3.8281	1.29142	2.75167	7					0.0312697	0.00061798	0.928055	27.6453			0.0130796	0.381511	27.4078	9.18039e-05	7					0.0138134	9.54535e-05	0.415643	12.7275			0.00776161	0.23324	33.6766	3.01261e-05
	Percent of Total	1.03761												Q	0.0067624														Q	0.10149														Q	0.220904
														Df	1														Df	1														Df	1
														C	1.66973														C	0.0115068														C	0.00690324
														Tau	0.59485														Tau	78.0854														Tau	112.859
														Mean	1.79567														Mean	29.1684														Mean	30.0504
														Variance	0.469075														Variance	76.4548														Variance	128.839
														SE	0.684891														SE	8.74384														SE	11.3507
														95% CI LL	0.45328														95% CI LL	12.0304														95% CI LL	7.80299
														95% CI UL	3.13805														95% CI UL	46.3063														95% CI UL	52.2979
Excluded:
Cooper et al.	1999	1	1	0	1	0.96	-	-	-	-	-	-	-							1	12.2	-	-	-	-	-	-	-							1	38	-	-	-	-	-	-	-
SHOOTING
Cooper et al.	1999	4	2	2	4	1.51	0.23	0.115	0.0529	18.9036	357.346	28.5444	43.1021	0.05	0.1029	9.71817	14.6744	0.776278	94.4429	4	17.85	2.74	1.37	7.5076	0.133198	0.0177418	2.37759	42.44	12.68	20.1876	0.0495354	0.884206	6.63827	0.00245375	4	44.75	8.54	4.27	72.9316	0.0137115	0.000188005	0.613589	27.4581	19.44	92.3716	0.0108258	0.484456	35.3322	0.000117199
Veeger et al.	1991	8	4	0	4	1.32	0.29	0.145	0.0841	11.8906	141.387	15.6956	20.7182	0.05	0.1341	7.45712	9.8434	0.82783	55.6087	4	16.3	4.5	2.25	20.25	0.0493827	0.00243865	0.804938	13.1205	12.68	32.93	0.0303674	0.494989	10.0235	0.000922182	4	37	5.1	2.55	26.01	0.0384468	0.00147815	1.42253	52.6336	19.44	45.45	0.0220022	0.814081	21.1743	0.000484097
			0	4	-	1.28	-	-	-	-	-	-	-	-	-	-	-	-	-	-	-	-	-	-	-	-	-	-	-	-	-	-			-	-	-	-	-	-	-	-	-	-	-	-	-	-	-
	Sum	12	6	6	8					30.7942	498.732	44.24	63.8203			17.1753	24.5178	1.60411	150.052	8					0.182581	0.0201805	3.18253	55.5605			0.0799028	1.3792	16.6618	0.00337593	8					0.0521582	0.00166616	2.03612	80.0917			0.032828	1.29854	56.5064	0.000601296
	Percent of Total	2.33463												Q	0.263504														Q	0.0865529														Q	0.60705
														Df	1														Df	1														Df	1
														C	14.5985														C	0.0720523														C	0.0202139
														Tau	0.05045														Tau	12.6775														Tau	19.4395
														Mean	1.42751														Mean	17.2609														Mean	39.5557
														Variance	0.0582232														Variance	12.5152														Variance	30.4618
														SE	0.241295														SE	3.53768														SE	5.51922
														95% CI LL	0.954569														95% CI LL	10.3271														95% CI LL	28.7381
														95% CI UL	1.90044														95% CI UL	24.1948														95% CI UL	50.3734
Excluded:
Castle et al.	2013	5	3	2	5	1.2	0.4	0.178885	0.16	6.25	39.0625	7.5	9							-	-	-	-	-	-	-	-	-							5	40.2	1.8	0.804984	3.24	0.308642	0.0952599	12.4074	498.778
Cooper et al.	1999	1	0	1	1	0.72	-	-	-	-	-	-	-							1	7.6	-	-	-	-	-	-	-							1	52	-	-	-	-	-	-	-
WHEELCHAIR RUGBY
Barfield et al.	2010	9	9	0	9	1.1	0.43	0.143333	0.1849	5.40833	29.25	5.94916	6.54408	0.0686029	0.253503	3.94473	4.3392	0.802318	15.5609	9	16.01	4.65	1.55	21.6225	0.0462481	0.00213889	0.740432	11.8543	8.58889	30.2114	0.0331001	0.529933	11.4585	0.00109562	9	32.67	7.84	2.61333	61.4656	0.0162693	0.000264689	0.531517	17.3647	18.103	79.5686	0.0125678	0.410589	25.2371	0.000157949
Domaszewska et al.	2013	14	14	0	14	1.31	0.3	0.0801784	0.09	11.1111	123.457	14.5556	19.0678	0.0686029	0.158603	6.30505	8.25962	0.743366	39.7537	14	17.8	4.99	1.33363	24.9001	0.0401605	0.00161286	0.714857	12.7244	8.58889	33.489	0.0298606	0.531518	13.2348	0.000891653	14	34.36	14	3.74166	196	0.00510204	2.60308e-05	0.175306	6.02352	18.103	214.103	0.00467065	0.160484	31.4548	2.1815e-05
Goosey-Tolfrey et al.	2006	4	4	0	4	0.89	0.06	0.03	0.0036	277.778	77160.5	247.222	220.028	0.0686029	0.0722029	13.8499	12.3264	0.0443749	191.818	4	12.08	1.83	0.915	3.3489	0.298606	0.0891653	3.60715	43.5744	8.58889	11.9378	0.0837676	1.01191	3.38879	0.00701701	4	28.75	3.2	1.6	10.24	0.0976562	0.00953674	2.80762	80.719	18.103	28.343	0.0352821	1.01436	10.3871	0.00124483
Goosey-Tolfrey et al.	2014	9	9	0	9	1.5	0.39	0.13	0.1521	6.57462	43.2257	9.86193	14.7929	0.0686029	0.220703	4.53098	6.79647	1.03374	20.5298	-	-	-	-	-	-	-	-	-	-	-	-	-			9	30	5	1.66667	25	0.04	0.0016	1.2	36	18.103	43.103	0.0232003	0.696008	17.4002	0.000538252
Griggs et al.	2015	8	7	1	8	1.55	0.37	0.130815	0.1369	7.3046	53.3572	11.3221	17.5493	0.0686029	0.205503	4.86611	7.54247	1.03256	23.679	-	-	-	-	-	-	-	-	-	-	-	-	-			8	27.4	4.2	1.48492	17.64	0.0566893	0.00321368	1.55329	42.5601	18.103	35.743	0.0279775	0.766584	13.5225	0.000782742
Leicht et al.	2012	8	8	0	8	1.67	0.38	0.13435	0.1444	6.92521	47.9585	11.5651	19.3137	0.0686029	0.213003	4.69477	7.84027	1.13213	22.0409	8	24.5	4.9	1.73241	24.01	0.0416493	0.00173467	1.02041	25	8.58889	32.5989	0.0306759	0.751559	18.0449	0.00094101	8	29.2	3.8	1.3435	14.44	0.0692521	0.00479585	2.02216	59.0471	18.103	32.543	0.0307286	0.897275	12.9567	0.000944247
Morgulec-Adamowicz et al.	2011	30	7	0	7	1.6	0.4	0.151186	0.16	6.25	39.0625	10	16	0.0686029	0.228603	4.3744	6.99904	1.11985	19.1353	7	21.1	6.3	2.38118	39.69	0.0251953	0.000634801	0.53162	11.2172	8.58889	48.2789	0.020713	0.437044	17.3463	0.000429028	7	31	9	3.40168	81	0.0123457	0.000152416	0.382716	11.8642	18.103	99.103	0.0100905	0.312806	25.3373	0.000101818
			9	0	9	1.8	0.5	0.166667	0.25	4	16	7.2	12.96	0.0686029	0.318603	3.1387	5.64967	1.41242	9.85146	9	26.4	6.1	2.03333	37.21	0.0268745	0.000722239	0.709487	18.7304	8.58889	45.7989	0.0218346	0.576433	21.4491	0.000476749	9	31	8	2.66667	64	0.015625	0.000244141	0.484375	15.0156	18.103	82.103	0.0121798	0.377575	24.1648	0.000148348
			6	0	6	1.8	0.5	0.204124	0.25	4	16	7.2	12.96	0.0686029	0.318603	3.1387	5.64967	1.41242	9.85146	6	25.6	5.6	2.28619	31.36	0.0318878	0.00101683	0.816327	20.898	8.58889	39.9489	0.025032	0.640819	20.0961	0.0006266	6	30	5	2.04124	25	0.04	0.0016	1.2	36	18.103	43.103	0.0232003	0.696008	17.4002	0.000538252
			8	0	8	2.4	0.5	0.176777	0.25	4	16	9.6	23.04	0.0686029	0.318603	3.1387	7.53289	1.88322	9.85146	8	30.2	7.2	2.54558	51.84	0.0192901	0.000372109	0.582562	17.5934	8.58889	60.4289	0.0165484	0.499761	25.9076	0.000273849	8	32	5	1.76777	25	0.04	0.0016	1.28	40.96	18.103	43.103	0.0232003	0.742408	18.5602	0.000538252
Taylor et al.	2010	7	6	1	7	1.2	0.45	0.170084	0.2025	4.93827	24.3865	5.92593	7.11111	0.0686029	0.271103	3.68864	4.42636	0.896339	13.606	7	16.9	4.9	1.85203	24.01	0.0416493	0.00173467	0.703873	11.8955	8.58889	32.5989	0.0306759	0.518423	12.4473	0.00094101	7	30.91	5.14	1.94274	26.4196	0.0378507	0.00143267	1.16996	36.1636	18.103	44.5226	0.0224605	0.694255	18.3419	0.000504475
West et al.	2013	7	7	0	7	1.34	0.32	0.120949	0.1024	9.76562	95.3674	13.0859	17.5352	0.0686029	0.171003	5.84785	7.83612	0.802419	34.1974	7	19.41	3.84	1.45138	14.7456	0.0678168	0.00459912	1.31632	25.5499	8.58889	23.3345	0.042855	0.831816	12.2656	0.00183655	7	31.73	4.06	1.53454	16.4836	0.0606664	0.00368041	1.92494	61.0785	18.103	34.5866	0.028913	0.917408	15.1222	0.000835959
West et al.	2014a	8	7	1	8	1.29	0.33	0.116673	0.1089	9.18274	84.3226	11.8457	15.281	0.0686029	0.177503	5.63371	7.26749	0.791429	31.7387	8	19	2.1	0.742462	4.41	0.226757	0.0514189	4.30839	81.8594	8.58889	12.9989	0.0769296	1.46166	6.44593	0.00591817	8	29	2	0.707107	4	0.25	0.0625	7.25	210.25	18.103	22.103	0.0452428	1.31204	5.24816	0.00204691
West et al.	2014b	10	4	1	5	1.11	0.24	0.107331	0.0576	17.3611	301.408	19.2708	21.3906	0.0686029	0.126203	7.92375	8.79536	0.506613	62.7858	-	-	-	-	-	-	-	-	-	-	-	-	-			5	27.88	6.22	2.78167	38.6884	0.0258475	0.000668095	0.720629	20.0911	18.103	56.7914	0.0176083	0.49092	18.9929	0.000310052
			5	0	5	1.08	0.17	0.0760263	0.0289	34.6021	1197.3	37.3702	40.3599	0.0686029	0.0975029	10.2561	11.0766	0.320113	105.188	-	-	-	-	-	-	-	-	-	-	-	-	-			5	30.52	4.98	2.22712	24.8004	0.0403219	0.00162586	1.23063	37.5587	18.103	42.9034	0.0233082	0.711366	17.6422	0.000543272
	Sum	114	110	4	114					409.201	79247.6	421.975	463.933			85.332	112.338	13.9333	609.588	87					0.819886	0.15515	15.0514	280.897			0.411993	7.79088	162.085	0.0204472	114					0.807626	0.0929406	23.9331	710.696			0.340631	10.2001	271.768	0.00925717
	Percent of Total	14.786												Q	28.7865														Q	4.58339														Q	1.46283
														Df	14														Df	10														Df	14
														C	215.537														C	0.630653														C	0.692547
														Tau	0.0686029														Tau	8.58889														Tau	18.103
														Mean	1.31648														Mean	18.9102														Mean	29.9447
														Variance	0.0117189														Variance	2.42723														Variance	2.93573
														SE	0.108254														SE	1.55796														SE	1.7134
														95% CI LL	1.1043														95% CI LL	15.8566														95% CI LL	26.5865
														95% CI UL	1.52865														95% CI UL	21.9638														95% CI UL	33.303
			Male	Female
	SUM	771	669	90	688					1211.01	117959	2058.88	4121.48			317.457	649.234	100.69	1810.21	529					2.83081	0.333228	81.2252	2600.92			1.47701	44.4074	1460.71	0.0522571	690					3.14167	0.217968	95.6944	2967.84			1.55955	47.7498	1650.33	0.0350327
	% of TOTAL	(12 athletes: gender ns)	86.7704	11.6732										Q	621.113														Q	270.301														Q	53.0089
														Df	89														Df	89														Df	82
														C	1113.6														C	2.7131														C	3.07229
														Tau	0.47783														Tau	66.8242														Tau	9.43632
														Mean	2.0451														Mean	30.0657														Mean	30.6176
														Variance	0.00315003														Variance	0.677042														Variance	0.641209
														SE	0.0561251														SE	0.822826														SE	0.800756
														95% CI LL	1.9351														95% CI LL	28.453														95% CI LL	29.0481
														95% CI UL	2.15511														95% CI UL	31.6784														95% CI UL	32.1871
[truncated: 16 more columns]

## Sheet: Tukey-Kramer Q test
Absolute VO2peak										ANOVA
	# Participants	Mean	Variance	SE	Df	Within Variation	Between Variation	Critical Value Range			SS	df	MS	F	p value
NORDIC SIT SKIING	24	2.87937	0.116322	0.34106	23	2.67541	16.607	0.305718		Between	153.878	10	15.3878	419.436	3.01831e-278
ICE SLEDGE HOCKEY	46	2.67927	0.106485	0.326321	45	4.79184	18.3582	0.220825		Within	24.2134	660	0.036687
HANDCYCLING	30	2.63497	0.0589352	0.242766	29	1.70912	10.3524	0.273443		Total	178.092	670	0.265809
WHEELCHAIR BASKETBALL	209	2.48847	0.0120242	0.109655	208	2.50103	40.6346	0.103599
ALPINE SIT SKIING	21	2.25027	0.0416153	0.203998	20	0.832306	0.863171	0.326827
WHEELCHAIR TENNIS	23	2.1797	0.0422822	0.205626	22	0.930209	0.401752	0.312294		TUKEY-KRAMER PROCEDURE
WHEELCHAIR RACING	179	2.15611	0.0234574	0.153158	178	4.17541	2.11012	0.111944
WHEELCHAIR FENCING	10	2.15009	0.227979	0.477471	9	2.05181	0.105176	0.473617			NORDIC SIT SKIING	ICE SLEDGE HOCKEY	HANDCYCLING	WHEELCHAIR BASKETBALL	ALPINE SIT SKIING	WHEELCHAIR TENNIS	WHEELCHAIR RACING	WHEELCHAIR FENCING	WHEELCHAIR TABLE TENNIS	SHOOTING	WHEELCHAIR RUGBY																						SHOOTING	WHEELCHAIR RUGBY
WHEELCHAIR TABLE TENNIS	7	1.79567	0.469075	0.684891	6	2.81445	0.444056	0.56608		NORDIC SIT SKIING	-	0.200104	0.244404	0.390905	0.6291	0.699675	0.723266	0.729284	1.08371	1.45187	1.5629
SHOOTING	8	1.42751	0.0582232	0.241295	7	0.407562	3.07546	0.52952		ICE SLEDGE HOCKEY	0.200104	-	0.0443001	0.190801	0.428996	0.499571	0.523162	0.52918	0.883602	1.25176	1.36279
WHEELCHAIR RUGBY	114	1.31648	0.0117189	0.108254	113	1.32424	60.9266	0.140273		HANDCYCLING	0.244404	0.0443001	-	0.146501	0.384696	0.455271	0.478862	0.48488	0.839302	1.20746	1.31849
										WHEELCHAIR BASKETBALL	0.390905	0.190801	0.146501	-	0.238195	0.30877	0.332361	0.338379	0.692801	1.06096	1.17199
Grand Mean	2.04753									ALPINE SIT SKIING	0.6291	0.428996	0.384696	0.238195	-	0.0705751	0.0941654	0.100184	0.454606	0.822766	0.933796
										WHEELCHAIR TENNIS	0.699675	0.499571	0.455271	0.30877	0.0705751	-	0.0235903	0.029609	0.384031	0.752191	0.863221
n	671									WHEELCHAIR RACING	0.729284	0.52918	0.48488	0.338379	0.100184	0.029609	-	0.0060187	0.354422	0.722582	0.833612
factor levels 11	11									WHEELCHAIR FENCING	0.723266	0.523162	0.478862	0.332361	0.0941654	0.0235903	0.0060187	-	0.36044	0.7286	0.839631
s^2 pooled	0.106193									WHEELCHAIR TABLE TENNIS	1.08371	0.883602	0.839302	0.692801	0.454606	0.384031	0.36044	0.354422	-	0.36816	0.47919
										SHOOTING	1.45187	1.25176	1.20746	1.06096	0.822766	0.752191	0.7286	0.722582	0.36816	-	0.111031
Q	4.596									WHEELCHAIR RUGBY	1.5629	1.36279	1.31849	1.17199	0.933796	0.863221	0.839631	0.833612	0.47919	0.111031	-
Num df	11
Den df	660									significant difference (p<0.05) --> difference between sports disciplines > critical value range
Bmn VO2peak										ANOVA
	# Participants	Mean	Variance	SE	Df	Within Variation	Between Variation	Critical Values Range			SS	df	MS	F	p value
NORDIC SIT SKIING	24	45.6334	26.0062	5.09963	23	598.144	5798.78	3.98284		Between	32313.5	9	3590.39	475.455	4.33905e-229
HANDCYCLING	30	35.961	18.8591	4.34271	29	546.915	1034.29	3.56236		Within	3534.09	468	7.55147
WHEELCHAIR BASKETBALL	158	34.4719	3.37821	1.83799	157	530.379	3034.61	1.55228		Total	35847.6	477	75.1521
ALPINE SIT SKIING	21	33.0765	23.2919	4.82617	20	465.838	187.382	4.25784
WHEELCHAIR TENNIS	23	33.0096	5.10783	2.26005	22	112.372	196.135	4.06851
WHEELCHAIR RACING	110	39.5566	3.58381	1.8931	109	390.635	9859.08	1.86038		TUKEY-KRAMER PROCEDURE
WHEELCHAIR FENCING	10	30.9856	14.9696	3.86905	9	134.726	8.03206	6.17019
WHEELCHAIR TABLE TENNIS	7	29.1684	76.4548	8.74384	6	458.729	5.93799	7.37479			NORDIC SIT SKIING	HANDCYCLING	WHEELCHAIR BASKETBALL	ALPINE SIT SKIING	WHEELCHAIR TENNIS	WHEELCHAIR RACING	WHEELCHAIR FENCING	WHEELCHAIR TABLE TENNIS	SHOOTING	WHEELCHAIR RUGBY
SHOOTING	8	17.2609	12.5152	3.53768	7	87.6064	1316.56	6.89849		NORDIC SIT SKIING	-	9.67235	11.1615	12.5569	12.6238	6.07679	14.6478	16.465	28.3725	26.7231
WHEELCHAIR RUGBY	87	18.9102	2.42723	1.55796	86	208.742	10872.7	2.09189		HANDCYCLING	9.67235	-	1.48914	2.88451	2.95144	3.59556	4.97543	6.79267	18.7001	17.0508
										WHEELCHAIR BASKETBALL	11.1615	1.48914	-	1.39538	1.4623	5.0847	3.48629	5.30353	17.211	15.5616
										ALPINE SIT SKIING	12.5569	2.88451	1.39538	-	0.0669258	6.48007	2.09092	3.90816	15.8156	14.1663
Grand mean	30.0894									WHEELCHAIR TENNIS	12.6238	2.95144	1.4623	0.0669258	-	6.547	2.02399	3.84123	15.7487	14.0993
										WHEELCHAIR RACING	6.07679	3.59556	5.0847	6.48007	6.547	-	8.57099	10.3882	22.2957	20.6463
n	478									WHEELCHAIR FENCING	14.6478	4.97543	3.48629	2.09092	2.02399	8.57099	-	1.81724	13.7247	12.0754
factor levels 11	10									WHEELCHAIR TABLE TENNIS	16.465	6.79267	5.30353	3.90816	3.84123	10.3882	1.81724	-	11.9074	10.2581
s^2 pooled	18.6594									SHOOTING	28.3725	18.7001	17.211	15.8156	15.7487	22.2957	13.7247	11.9074	-	1.64933
										WHEELCHAIR RUGBY	26.7231	17.0508	15.5616	14.1663	14.0993	20.6463	12.0754	10.2581	1.64933	-
Q	4.517
Num df	10									significant difference (p<0.05) --> difference between sports disciplines > critical value range
Den df	468

## Sheet: Test mode and protocol
		TEST MODE	TEST PROTOCOL
			Continuous	Incremental/All-out	Type of increments	Start	Increment rate
Barfield et al. (2010)		ACE	yes	Incremental	Resistance	10W	5W or 10W every 1min
Bernardi et al. (2010)		ACE	yes	Incremental	Resistance	30-50W	10W or 15W every 1min
Bernardi et al. (2012)		ACE	yes	Incremental	Resistance	50W	10W or 15W every 1min
Bhambhani et al. (1995)		WERG	yes	Incremental	Speed	10km/h	2km/h every 2min
Bhambhani et al. (2012)		Poling	yes	All-out	Resistance	-	3-min all-out
Bloxham et al. (2001)		WERG	yes	Incremental	Speed	2km/h	2km/h every 2min
Campbell et al. (2004)		Treadmill	yes	Incremental	Incline	constant treadmill velocity based on familiarization test	0.7% (paraplegics) or 0.5% (tetraplegics) every 3min
Castle et al. (2013)		ACE	yes	Incremental	Resistance	30W	5W or 30W every 2min
Cooper et al. (1992)		WERG	yes	Incremental	Speed	2.23m/s	0.446m/s (13W) every 2min
					Resistance	constant speed of 2.68 m/s	10W every 1.5min
Cooper et al. (1999)		ACE	yes	Incremental	Resistance	34W (paraplegics, men) or 25W (paraplegics, women) or 19W (tetraplegics)	34W (paraplegics, men) or 25W (paraplegics, women) or 10W (tetraplegics) every 2min
		WERG			Resistance	19W (wheelchair racers) or 9W (others)	12.5W (wheelchair racers) or 6.25W (others) every 2min
Coutts & Stogryn (1987)		WERG	yes	Incremental	Resistance	15rpm (tetraplegics) or 20rpm (paraplegics)	4W (tetraplegics) or 12W (paraplegics) every 1min
Coutts et al. (1990)		WERG	yes	Incremental	Resistance	40Hz	20Hz every 1min for 4min, then resistance increments every 1min
Crews et al. (1982)		Treadmill	yes	Incremental	Speed	5mph	1mph every 2min
Croft et al. (2010)		Treadmill	yes	Incremental	Resistance	ns	ns
de Lira et al. (2010)		Treadmill	yes	Incremental	Speed	8km/h at 1% incline	1km/h every 1min
Diaper & Goosey-Tolfrey (2009)		WERG	yes	Incremental	Speed	ns	0.5 m/s every 1min
Domaszewska et al. (2013)		ACE	yes	Incremental	Resistance	10W	10W every 3min
Dwyer & Davis (1998)		ACE	yes	Incremental	Resistance	0W	25W every 2min
Fischer et al. (2014)		Handbike (ACE)	yes	Incremental	Resistance	30W (women) or 50W (men)	1W every 6s (women) or every 4s (men)
Gass & Camp (1979)		Treadmill	yes	Incremental	Speed/incline	5km/h, 0%	0.5km/h, 2% every 2min until 8min, then 0.5km/h every 2min
Gass et al. (2002)		Treadmill	yes	Incremental	Speed/incline	0.5km/h	0.5km/h, 0.5% every 1min
Goll et al. (2015)		ACE	yes	Incremental	Resistance	40W (women) or 50W (men)	10W every 3min
Goosey & Campbell (1998)		Treadmill	yes	Incremental	Incline	constant individual speed (based on submax stages)	incline increments every 3min
Goosey et al. (2000)		WERG	yes	Incremental	Speed	speed based on submax stages	0.5m/s every 1min
Goosey-Tolfrey & Tolfrey (2004)		WERG	yes	Incremental	Speed	3.13-7.15m/s	0.5m/s every 1min
Goosey-Tolfrey et al. (2005)		WERG	yes	Incremental	Speed	starting resistance based on previous tests	0.5m/s every 1min
Goosey-Tolfrey et al. (2006)		ACE	yes	Incremental	Resistance	25-50W	5W every 2min
Goosey-Tolfrey et al. (2008)		WERG	yes	Incremental	Speed	1.6±0.4m/s	0.1m/s every 1min
Goosey-Tolfrey & Tolfrey (2008)		WERG	yes	Incremental	Speed	starting speed based on previous tests	10W every 1min
Goosey-Tolfrey et al. (2014)		Treadmill	yes	Incremental	Incline	0.01	0.1% every 40s (tetraplegics) or 0.3% every 1min (others)
Griggs et al. (2015)		Treadmill	yes	Incremental	Speed	ns	0.2 or 0.3 m/s every 3min
Hooker & Wells (1992)		ACE	yes	Incremental	Resistance	17W	17W every 2min
Knechtle & Kopfli (2001)		Treadmill	yes	Incremental	Incline	8km/h, 1% incline	0.5% every 2min
Knechtle et al. (2004a)		Treadmill	yes	Incremental	Speed	10km/h, 0.7% incline	2km/h every 3min
Knechtle et al. (2004b)		Handbike (Treadmill)	yes	Incremental	Speed	10km/h 2.1%	2km/h every 3min
Leicht et al. (2012)		Treadmill	yes	Incremental	Incline	0.01	0.1% (tetraplegics) every 40s or 0.3% (others) every minute
Leicht et al. (2014)		Treadmill	yes	Incremental	Speed	1.2-2.0m/s	0.2-0.4m/s every 3min
Lovell et al. (2012)		ACE	yes	Incremental	Resistance	60W	12W every 1min/1W every 5s
Morgulec-Adamowicz et al. (2011)		Treadmill	yes	Incremental	Speed	4km/h	2km/h every 3min
Morris (1986)		ACE	yes	Incremental	Resistance	144kpm/min	raise to 528kpm/min in six minutes
O'Connor et al. (1998)		WERG	yes	Incremental	Speed	self-selected starting speed	0.89m/s every 3-min over four trials
Perret et al. (2012)		Treadmill	yes	Incremental	Speed	12km/h, 2%	0.5km/h every 200m
Rotstein et al. (1994)		Treadmill	yes	Incremental	Incline	4-5mph, 0%	1.5% every 3min
		ACE		Increment	Resistance	30W	30W every 2min
Roy et al. (2006)		ACE	yes	Incremental	Resistance	0W	10W or 20W first increment, then 10W every 1min
Sandbakk et al. (2014)		Poling	yes	All-out	Resistance	n/a	n/a
Schmid et al. (1998)		WERG	no	Incremental	Resistance	20W, 5km/h	10W every 3min
Shiba et al. (2010)		Treadmill	yes	Incremental	Incline	2⁰	2⁰ every 3min up to a max of 6%
Taylor et al. (2010)		ACE	yes	Incremental	Resistance	20-45W	5W every 2min
Tolfrey et al. (2001)		WERG	yes	Incremental	Speed	3.13-7.15m/s	0.5m/s every 1min
van der Woude et al. (2002)		WERG	yes	Incremental	Resistance	ns	3-15W every 1min
Vanlandewijck et al. (1994)		Treadmill	no	Incremental	Speed	1.67m/s, 0%	1.67m/s every 4min
Veeger et al. (1991)		Treadmill	yes	Incremental	Speed/incline	ns	2km/h or 1% every 2min
Vinet et al. (1996)		Treadmill	yes	Incremental	Speed	4km/h	1km/h every 1min
West et al. (2013)		ACE	yes	Incremental	Resistance	20-45W	5W every 2min
West et al. (2014a)		Treadmill	yes	Incremental	Incline	fixed speed based on submaximal test	0.2% every 40s
West et al. (2014b)		ACE	yes	Incremental	Resistance	20-45W	5W every 2min
Zacharakis et al. (2012)		WERG	yes	Incremental	Resistance	20W, 5km/h	30W every 2min
		ACE	17	Incremental	54	Speed	21
		WERG	17	All-out	2	Incline	8
		Treadmill	21	Not specified	0	Speed/Incline	3
		Handbike	2			Resistance	28
		Poling	0			Not specified	0
	Total		57		56		60

## Sheet: Athlete Status
		ATHLETE STATUS
Barfield et al. (2010)		sub-elite	Classified by international rugby federation			elite = competing at Paralympic games or World-Championships
Bernardi et al. (2010)		elite	Paralympic athletes			sub-elite = competing nationally or internationally
Bernardi et al. (2012)		elite	Paralympic athletes
Bhambhani et al. (1995)		sub-elite	competing internationally
Bhambhani et al. (2012)		elite	Paralympic athletes
Bloxham et al. (2001)		sub-elite	competing for inclusion in Canadian national team
Campbell et al. (2004)		sub-elite	competing in the British Grand Prix series
Castle et al. (2013)		elite	Paralympic athletes
Cooper et al. (1992)		sub-elite	National Wheelchair Athletic Association Track and Field Championships
Cooper et al. (1999)		sub-elite	training for WS-USA championships and international competitions
Coutts & Stogryn (1987)		elite	7th World Wheelchair Games
Coutts et al. (1990)		elite	Paralympic athletes
Crews et al. (1982)		sub-elite	national competitions
Croft et al. (2010)		sub-elite	competing internationally
de Lira et al. (2010)		elite	Paralympic athletes
Diaper & Goosey-Tolfrey (2009)		elite	Paralympic athlete
Domaszewska et al. (2013)		elite	Paralympic athletes
Dwyer & Davis (1998)		elite	International Federation Game
Fischer et al. (2014)		sub-elite
Gass & Camp (1979)		sub-elite	Continental games
Gass et al. (2002)		elite	Paralympic athletes
Goll et al. (2015)		elite	Paralympic athletes
Goosey & Campbell (1998)		sub-elite	national and international competitions
Goosey et al. (2000)		elite	Paralympic athletes
Goosey-Tolfrey & Tolfrey (2004)		sub-elite	national competitions
Goosey-Tolfrey et al. (2005)		elite	Paralympic athletes
Goosey-Tolfrey et al. (2006)		sub-elite	competing internationally or nationally
Goosey-Tolfrey et al. (2008)		sub-elite	open division wheelchair tennis
Goosey-Tolfrey & Tolfrey (2008)		sub-elite	competing internationally
Goosey-Tolfrey et al. (2014)		sub-elite	competing internationally
Griggs et al. (2015)		sub-elite
Hooker & Wells (1992)		sub-elite	national competitions
Knechtle & Kopfli (2001)		sub-elite	national team
Knechtle et al. (2004a)		sub-elite	national or international competitions
Knechtle et al. (2004b)		sub-elite	national or international competitions
Leicht et al. (2012)		sub-elite	at least national competitions
Leicht et al. (2014)		sub-elite	at least national competitions
Lovell et al. (2012)		sub-elite	national and international competitions
Morgulec-Adamowicz et al. (2011)		sub-elite	national competitions
Morris (1986)		sub-elite	national competition
O'Connor et al. (1998)		elite	Paralympic athletes
Perret et al. (2012)		sub-elite	well-trained athletes with Paralympic racing classification
Rotstein et al. (1994)		sub-elite	national team
Roy et al. (2006)		sub-elite	national competition
Sandbakk et al. (2014)		sub-elite	international competitions
Schmid et al. (1998)		sub-elite	national team
Shiba et al. (2010)		sub-elite	national competition
Taylor et al. (2010)		elite	Paralympic athletes
Tolfrey et al. (2001)		elite	Paralympic athletes
van der Woude et al. (2002)		elite	world championships
Vanlandewijck et al. (1994)		sub-elite
Veeger et al. (1991)		elite	Paralympic athletes
Vinet et al. (1996)		sub-elite
West et al. (2013)		sub-elite	wheelchair rugby world cup
West et al. (2014a)		sub-elite	British wheelchair rugby squad
West et al. (2014b)		sub-elite	British wheelchair rugby squad
Zacharakis et al. (2012)		sub-elite	Greek wheelchair basketball national squad
	Elite	19
	Sub-elite	38
	Total	57

## Sheet: MetaReg Input
Authors	Year of Publication	Absol VO2peak	SD	SE	BMN VO2peak	SD	SE	#Participants	%Men	Age	SD	SE	Body mass	SD	SE	%TETRA	%PARA	%AMP	%SB	%PM	%LA	Test mode	Test protocol	Sports Discipline	Quality	Athlete level
Bernardi et al.	2010	3.34	0.324	0.144897	51.9	6.92	3.09472	5	100	39.6	7.02	3.13944	64.6	4.83	2.16004	0	60	0	0	40	0	ACE	Resistance	NS	good	elite	values in red are calculated based on absolute/body-mass normalized VO2peak values and/or body-mass
Bernardi et al.	2010	2.7	0.45	0.124808	36.9	3.698	1.02564	13	100	30.8	7.2	1.99692	73.5	9.26	2.56826	0	53.8462	30.7692	0	15.3846	0	ACE	Resistance	WB	good	elite
Bernardi et al.	2010	2.27	0.3	0.15	33.1	2.85	1.425	4	100	38.5	10.25	5.125	68.5	8.43	4.215	0	100	0	0	0	0	ACE	Resistance	WT	good	elite
Bernardi et al.	2010	2.4	0.67	0.273526	34.4	5.81	2.37192	6	100	31.8	5.42	2.21271	68.3	6.98	2.84957	0	66.6667	16.6667	0	16.6667	0	ACE	Resistance	WF	good	elite
Bernardi et al.	2010	3.05	0.27	0.110227	48.1	6.35	2.59238	6	100	30.2	6.97	2.84549	64	7.2	2.93939	0	83.3333	16.6667	0	0	0	ACE	Resistance	WRA	good	elite
Bhambhani et al.	2012	2.27	0.43	0.248261	34.73	9.27	5.35204	3	66.6667	44	10.5357	6.08276	67.13	8.78711	5.07324	0	100	0	0	0	0	Poling	Resistance	NS	moderate	elite
Campbell et al.	2004	1.28	0.16	0.092376	-	-	-	3	100	34	8	4.6188	67.5	3.2	1.84752	100	0	0	0	0	0	Treadmill	Incline	WRA	moderate	sub-elite
Campbell et al.	2004	2.06	0.55	0.194454	-	-	-	8	100	32	6	2.12132	67.8	7.6	2.68701	0	100	0	0	0	0	Treadmill	Incline	WRA	moderate	sub-elite
Campbell et al.	2004	2.2	0.49	0.163333	-	-	-	9	100	30	8	2.66667	62.8	10.9	3.63333	0	100	0	0	0	0	Treadmill	Incline	WRA	moderate	sub-elite
Castle et al.	2013	1.2	0.4	0.178885	-	-	-	5	60	40.2	1.8	0.804984	69.7	7.4	3.30938	20	40	0	20	20	0	ACE	Resistance	SH	moderate	elite
de Lira et al.	2010	1.92	0.37	0.0897382	30.8	6.1	1.47947	17	100	25.4	4.4	1.06716	63.9	15.4	3.73505	0	41.1765	11.7647	0	47.0588	0	Treadmill	Speed	WB	moderate	elite
Domaszewska et al.	2013	1.31	0.3	0.0801784	17.8	4.99	1.33363	14	100	34.36	14	3.74166	72.21	41	10.9577	100	0	0	0	0	0	ACE	Resistance	WRU	moderate	elite
Fischer	2014	2.2	0.6	0.226779	31.7	8.2	3.09931	7	86	42.4	5.1	1.92762	68.1	7.5	2.83473	0	100	0	0	0	0	Handbike	Resistance	HC	moderate	sub-elite
Fischer	2014	2.1	0.6	0.268328	32	7.1	3.17522	5	80	42.8	4.5	2.01246	64.4	5.8	2.59384	0	100	0	0	0	0	Handbike	Resistance	HC	moderate	sub-elite
Goosey-Tolfrey et al.	2005	2.83	0.53	0.152998	-	-	-	12	100	32.3	4.6	1.32791	74.7	14.4	4.15692	0	58.3333	8.33333	16.6667	16.6667	0	WERG	Speed	WB	good	elite
Goosey-Tolfrey	2008	1.94	0.71	0.251023	-	-	-	8	87.5	27.2	6.9	2.43952	68.3	17.9	6.32861	25	37.5	0	12.5	0	25	WERG	Speed	WT	moderate	sub-elite
Goosey-Tolfrey et al.	2014	1.5	0.39	0.13	-	-	-	9	100	30	5	1.66667	70.6	10.1	3.36667	100	0	0	0	0	0	Treadmill	Incline	WRU	good	sub-elite
Griggs et al.	2015	1.92	0.47	0.16617	-	-	-	8	87.5	27.8	6.2	2.19203	67.7	13.1	4.63155	0	100	0	0	0	0	Treadmill	Speed	WB	moderate	sub-elite
Griggs et al.	2015	1.55	0.37	0.123333	-	-	-	9	87.5	27.4	4.2	1.4	65.2	4.4	1.46667	100	0	0	0	0	0	Treadmill	Speed	WRU	moderate	sub-elite
Hooker & Wells	1992	2.72	0.52	0.196542	43.1	7.4	2.79694	7	85.7143	35	6.08	2.29802	61.61	5.68	2.14684	0	100	0	0	0	0	ACE	Resistance	WRA	moderate	sub-elite
Leicht et al.	2012	1.67	0.38	0.13435	24.5	4.9	1.73241	8	100	29.2	3.8	1.3435	67.9	6.7	2.36881	100	0	0	0	0	0	Treadmill	Incline	WRU	good	sub-elite
Lovell et al.	2012	3.17	0.43	0.135978	40.4	5.5	1.73925	10	100	40.8	7.6	2.40333	81.5	7.8	2.46658	0	90	0	10	0	0	ACE	Resistance	HC	moderate	sub-elite
Morgulec-Adamowicz et al.	2011	1.6	0.4	0.151186	21.1	6.3	2.38118	7	100	31	9	3.40168	75.71	8.18	3.09175	100	0	0	0	0	0	Treadmill	Speed	WRU	moderate	sub-elite
Morgulec-Adamowicz et al.	2011	1.8	0.5	0.166667	26.4	6.1	2.03333	9	100	31	8	2.66667	69.84	12.43	4.14333	100	0	0	0	0	0	Treadmill	Speed	WRU	moderate	sub-elite
Morgulec-Adamowicz et al.	2011	1.8	0.5	0.204124	25.6	5.6	2.28619	6	100	30	5	2.04124	72.45	14.57	5.94818	100	0	0	0	0	0	Treadmill	Speed	WRU	moderate	sub-elite
Morgulec-Adamowicz et al.	2011	2.4	0.5	0.176777	30.2	7.2	2.54558	8	100	32	5	1.76777	81.43	7.77	2.74711	100	0	0	0	0	0	Treadmill	Speed	WRU	moderate	sub-elite
Perret et al.	2012	2.76	0.73	0.258094	-	-	-	8	87.5	32.8	12.2	4.31335	59.1	11	3.88909	0	75	0	25	0	0	Treadmill	Speed	WRA	moderate	sub-elite
Taylor et al.	2010	1.2	0.45	0.170084	16.9	4.9	1.85203	7	85.7143	30.91	5.14	1.94274	52	8.16	3.08419	100	0	0	0	0	0	ACE	Resistance	WRU	moderate	elite
Vanlandewijk et al.	1994	1.86	0.49	0.135902	29.7	8.62	2.39076	13	100	29.6	4.8	1.33128	65.5	12.6	3.49461	0	92.3077	0	0	7.69231	0	Treadmill	Speed	WB	moderate	sub-elite
Vanlandewijk et al.	1994	2.44	0.44	0.117595	36.28	9.31	2.4882	14	100	32.9	8.4	2.24499	70.7	12.4	3.31404	0	57.1429	0	7.14286	35.7143	0	Treadmill	Speed	WB	moderate	sub-elite
Vanlandewijk et al.	1994	2.59	0.32	0.088752	37.93	5.18	1.43667	13	100	32.8	7.2	1.99692	67.9	12.2	3.38367	0	15.3846	23.0769	7.69231	53.8462	0	Treadmill	Speed	WB	moderate	sub-elite
West et al.	2014a	1.29	0.33	0.116673	19	2.1	0.742462	8	87.5	29	2	0.707107	67	15	5.3033	100	0	0	0	0	0	Treadmill	Incline	WRU	moderate	sub-elite
West et al.	2014b	1.11	0.24	0.107331	-	-	-	5	80	27.88	6.22	2.78167	62.2	9.15	4.092	100	0	0	0	0	0	ACE	Resistance	WRU	moderate	sub-elite
West et al.	2014b	1.08	0.17	0.0760263	-	-	-	5	100	30.52	4.98	2.22712	73.2	13.26	5.93005	100	0	0	0	0	0	ACE	Resistance	WRU	moderate	sub-elite
Zacharakis et al.	2012	1.7	0.1	0.0353553	-	-	-	8	100	31.4	8.4	2.96985	72.8	8.5	3.0052	12.5	87.5	0	0	0	0	WERG	Resistance	WB	moderate	sub-elite
Barfield et al.	2010	0.69576	0.427265	0.427265	13	4.64958	4.64958	1	100	42	7.84219	7.84219	53.52	15.2202	15.2202	100	0	0	0	0	0	ACE	Resistance	WRU	moderate	sub-elite
Barfield et al.	2010	1.39503	0.427265	0.427265	20.6	4.64958	4.64958	1	100	37	7.84219	7.84219	67.72	15.2202	15.2202	100	0	0	0	0	0	ACE	Resistance	WRU	moderate	sub-elite
Barfield et al.	2010	1.8	0.427265	0.427265	21.3	4.64958	4.64958	1	100	35	7.84219	7.84219	83.01	15.2202	15.2202	100	0	0	0	0	0	ACE	Resistance	WRU	moderate	sub-elite
Barfield et al.	2010	1	0.427265	0.427265	16.2	4.64958	4.64958	1	100	42	7.84219	7.84219	64.05	15.2202	15.2202	100	0	0	0	0	0	ACE	Resistance	WRU	moderate	sub-elite
Barfield et al.	2010	1.3	0.427265	0.427265	13.5	4.64958	4.64958	1	100	38	7.84219	7.84219	99.93	15.2202	15.2202	100	0	0	0	0	0	ACE	Resistance	WRU	moderate	sub-elite
Barfield et al.	2010	1.4	0.427265	0.427265	22.4	4.64958	4.64958	1	100	29	7.84219	7.84219	64.41	15.2202	15.2202	100	0	0	0	0	0	ACE	Resistance	WRU	moderate	sub-elite
Barfield et al.	2010	0.4	0.427265	0.427265	8.2	4.64958	4.64958	1	100	23	7.84219	7.84219	53.62	15.2202	15.2202	100	0	0	0	0	0	ACE	Resistance	WRU	moderate	sub-elite
Barfield et al.	2010	0.8	0.427265	0.427265	13.5	4.64958	4.64958	1	100	22	7.84219	7.84219	55.84	15.2202	15.2202	100	0	0	0	0	0	ACE	Resistance	WRU	moderate	sub-elite
Barfield et al.	2010	1.1	0.427265	0.427265	15.4	4.64958	4.64958	1	100	26	7.84219	7.84219	72	15.2202	15.2202	100	0	0	0	0	0	ACE	Resistance	WRU	moderate	sub-elite
Bhambhani et al.	1995	1.1203	0.350769	0.350769	17	4.31871	4.31871	1	100	32	6.92305	6.92305	65.9	6.86794	6.86794	100	0	0	0	0	0	WERG	Speed	WRA	moderate	sub-elite
Bhambhani et al.	1995	0.957	0.350769	0.350769	14.5	4.31871	4.31871	1	100	38	6.92305	6.92305	66	6.86794	6.86794	100	0	0	0	0	0	WERG	Speed	WRA	moderate	sub-elite
Bhambhani et al.	1995	1.64351	0.350769	0.350769	22.3	4.31871	4.31871	1	100	28	6.92305	6.92305	73.7	6.86794	6.86794	100	0	0	0	0	0	WERG	Speed	WRA	moderate	sub-elite
Bhambhani et al.	1995	1.55916	0.350769	0.350769	24.4	4.31871	4.31871	1	100	27	6.92305	6.92305	63.9	6.86794	6.86794	100	0	0	0	0	0	WERG	Speed	WRA	moderate	sub-elite
Bhambhani et al.	1995	1.0366	0.350769	0.350769	14.2	4.31871	4.31871	1	100	45	6.92305	6.92305	73	6.86794	6.86794	100	0	0	0	0	0	WERG	Speed	WRA	moderate	sub-elite
Bhambhani et al.	1995	1.50592	0.350769	0.350769	18.1	4.31871	4.31871	1	100	24	6.92305	6.92305	83.2	6.86794	6.86794	100	0	0	0	0	0	WERG	Speed	WRA	moderate	sub-elite
Bhambhani et al.	1995	1.63779	0.350769	0.350769	23.1	4.31871	4.31871	1	100	33	6.92305	6.92305	70.9	6.86794	6.86794	100	0	0	0	0	0	WERG	Speed	WRA	moderate	sub-elite
Bhambhani et al.	1995	1.9551	0.350769	0.350769	24.5	4.31871	4.31871	1	100	27	6.92305	6.92305	79.8	6.86794	6.86794	100	0	0	0	0	0	WERG	Speed	WRA	moderate	sub-elite
Bloxham et al.	2001	2.12	0.574064	0.574064	32.8	6.68812	6.68812	1	100	34	5.89915	5.89915	64.7	9.4498	9.4498	0	0	0	100	0	0	WERG	Speed	WB	low	sub-elite
Bloxham et al.	2001	3.14	0.574064	0.574064	43.4	6.68812	6.68812	1	100	24	5.89915	5.89915	72.3	9.4498	9.4498	0	0	100	0	0	0	WERG	Speed	WB	low	sub-elite
Bloxham et al.	2001	1.73	0.574064	0.574064	27.2	6.68812	6.68812	1	100	22	5.89915	5.89915	63.7	9.4498	9.4498	0	0	0	100	0	0	WERG	Speed	WB	low	sub-elite
Bloxham et al.	2001	2.55	0.574064	0.574064	44.9	6.68812	6.68812	1	100	33	5.89915	5.89915	56.8	9.4498	9.4498	0	0	100	0	0	0	WERG	Speed	WB	low	sub-elite
Bloxham et al.	2001	2.91	0.574064	0.574064	39.9	6.68812	6.68812	1	100	22	5.89915	5.89915	72.9	9.4498	9.4498	0	0	100	0	0	0	WERG	Speed	WB	low	sub-elite
Bloxham et al.	2001	3.12	0.574064	0.574064	37.1	6.68812	6.68812	1	100	21	5.89915	5.89915	84	9.4498	9.4498	0	0	0	100	0	0	WERG	Speed	WB	low	sub-elite
Cooper et al.	1992	2.88	0.271052	0.271052	40.4	4.23234	4.23234	1	100	28	6.12298	6.12298	71.48	6.37361	6.37361	0	100	0	0	0	0	WERG	Resistance	WRA	moderate	sub-elite
Cooper et al.	1992	2.24	0.271052	0.271052	31.2	4.23234	4.23234	1	100	34	6.12298	6.12298	71.1	6.37361	6.37361	0	100	0	0	0	0	WERG	Resistance	WRA	moderate	sub-elite
Cooper et al.	1992	3.1	0.271052	0.271052	44.6	4.23234	4.23234	1	100	36	6.12298	6.12298	69.3	6.37361	6.37361	0	100	0	0	0	0	WERG	Resistance	WRA	moderate	sub-elite
Cooper et al.	1992	2.66	0.271052	0.271052	36.6	4.23234	4.23234	1	100	41	6.12298	6.12298	72.57	6.37361	6.37361	0	100	0	0	0	0	WERG	Speed	WRA	moderate	sub-elite
Cooper et al.	1992	2.64	0.271052	0.271052	44	4.23234	4.23234	1	100	24	6.12298	6.12298	60.06	6.37361	6.37361	0	100	0	0	0	0	WERG	Speed	WRA	moderate	sub-elite
Cooper et al.	1992	2.26	0.271052	0.271052	41.8	4.23234	4.23234	1	100	29	6.12298	6.12298	54.2	6.37361	6.37361	0	100	0	0	0	0	WERG	Speed	WRA	moderate	sub-elite
Cooper et al.	1992	2.54	0.271052	0.271052	39	4.23234	4.23234	1	100	20	6.12298	6.12298	65.18	6.37361	6.37361	0	0	0	100	0	0	WERG	Speed	WRA	moderate	sub-elite
Cooper et al.	1992	2.8	0.271052	0.271052	45.3	4.23234	4.23234	1	100	30	6.12298	6.12298	62.62	6.37361	6.37361	0	100	0	0	0	0	WERG	Speed	WRA	moderate	sub-elite
Cooper et al.	1992	2.74	0.271052	0.271052	36.7	4.23234	4.23234	1	100	36	6.12298	6.12298	74.85	6.37361	6.37361	0	100	0	0	0	0	WERG	Speed	WRA	moderate	sub-elite
Cooper et al.	1992	2.54	0.271052	0.271052	40.8	4.23234	4.23234	1	100	27	6.12298	6.12298	62.35	6.37361	6.37361	0	100	0	0	0	0	WERG	Resistance	WRA	moderate	sub-elite
Cooper et al.	1992	2.3	0.271052	0.271052	36.9	4.23234	4.23234	1	100	35	6.12298	6.12298	61.77	6.37361	6.37361	0	100	0	0	0	0	WERG	Speed	WRA	moderate	sub-elite
Cooper et al.	1999	1.9	0.876661	0.876661	24.6	4.04722	4.04722	1	100	50	10.1911	10.1911	77.2358	15.6655	15.6655	0	100	0	0	0	0	WERG	Resistance	AR	moderate	sub-elite
Cooper et al.	1999	1.74	0.876661	0.876661	20.6	4.04722	4.04722	1	100	51	10.1911	10.1911	84.466	15.6655	15.6655	0	100	0	0	0	0	WERG	Resistance	AR	moderate	sub-elite
Cooper et al.	1999	2.2	0.876661	0.876661	21.5	4.04722	4.04722	1	100	31	10.1911	10.1911	102.326	15.6655	15.6655	0	100	0	0	0	0	WERG	Resistance	AR	moderate	sub-elite
Cooper et al.	1999	0.92	0.876661	0.876661	14.9	4.04722	4.04722	1	100	35	10.1911	10.1911	61.745	15.6655	15.6655	100		0	0	0	0	WERG	Resistance	AR	moderate	sub-elite
Cooper et al.	1999	1.33	0.876661	0.876661	21.2	5.1614	5.1614	1	100	40	10.1911	10.1911	62.7358	15.6655	15.6655	0	100	0	0	0	0	ACE	Resistance	SH	moderate	sub-elite
Cooper et al.	1999	1.84	0.876661	0.876661	17.2	5.1614	5.1614	1	100	57	10.1911	10.1911	106.977	15.6655	15.6655	0	100	0	0	0	0	ACE	Resistance	SH	moderate	sub-elite
Cooper et al.	1999	1.4	0.876661	0.876661	18.4	5.1614	5.1614	1	0	38	10.1911	10.1911	76.087	15.6655	15.6655	0	100	0	0	0	0	WERG	Resistance	SH	moderate	sub-elite
Cooper et al.	1999	1.48	0.876661	0.876661	14.6	5.1614	5.1614	1	0	44	10.1911	10.1911	101.37	15.6655	15.6655	0	100	0	0	0	0	WERG	Resistance	SH	moderate	sub-elite
Cooper et al.	1999	0.72	0.876661	0.876661	7.6	5.1614	5.1614	1	0	52	10.1911	10.1911	94.7368	15.6655	15.6655	100		0	0	0	0	WERG	Resistance	SH	moderate	sub-elite
Cooper et al.	1999	2.97	0.876661	0.876661	39.5	11.7834	11.7834	1	100	20	10.1911	10.1911	75.1899	15.6655	15.6655	0	100	0	0	0	0	ACE	Resistance	WTT	moderate	sub-elite
Cooper et al.	1999	1.08	0.876661	0.876661	17.8	11.7834	11.7834	1	0	40	10.1911	10.1911	60.6742	15.6655	15.6655	0	100	0	0	0	0	WERG	Resistance	WTT	moderate	sub-elite
Cooper et al.	1999	1.14	0.876661	0.876661	22.2	11.7834	11.7834	1	0	18	10.1911	10.1911	51.3514	15.6655	15.6655	0	100	0	0	0	0	ACE	Resistance	WTT	moderate	sub-elite
Cooper et al.	1999	0.96	0.876661	0.876661	12.2	11.7834	11.7834	1	100	38	10.1911	10.1911	78.6885	15.6655	15.6655	100	0	0	0	0	0	WERG	Resistance	WTT	moderate	sub-elite
Cooper et al.	1999	2.65	0.876661	0.876661	38	13.714	13.714	1	100	23	10.1911	10.1911	69.7368	15.6655	15.6655	0	100	0	0	0	0	ACE	Resistance	WRA	moderate	sub-elite
Cooper et al.	1999	3.44	0.876661	0.876661	53.4	13.714	13.714	1	100	33	10.1911	10.1911	64.4195	15.6655	15.6655	0	100	0	0	0	0	WERG	Resistance	WRA	moderate	sub-elite
Cooper et al.	1999	2.36	0.876661	0.876661	35.5	13.714	13.714	1	100	35	10.1911	10.1911	66.4789	15.6655	15.6655	0	100	0	0	0	0	WERG	Resistance	WRA	moderate	sub-elite
Cooper et al.	1999	2.17	0.876661	0.876661	28.2	13.714	13.714	1	100	31	10.1911	10.1911	76.9504	15.6655	15.6655	0	100	0	0	0	0	ACE	Resistance	WRA	moderate	sub-elite
Cooper et al.	1999	3.9	0.876661	0.876661	51.5	13.714	13.714	1	100	37	10.1911	10.1911	75.7282	15.6655	15.6655	0	100	0	0	0	0	ACE	Resistance	WRA	moderate	sub-elite
Cooper et al.	1999	3.21	0.876661	0.876661	54	13.714	13.714	1	100	28	10.1911	10.1911	59.4444	15.6655	15.6655	0	100	0	0	0	0	ACE	Resistance	WRA	moderate	sub-elite
Cooper et al.	1999	1.94	0.876661	0.876661	26.2	13.714	13.714	1	100	28	10.1911	10.1911	74.0458	15.6655	15.6655	100	0	0	0	0	0	WERG	Resistance	WRA	moderate	sub-elite
Cooper et al.	1999	1.82	0.876661	0.876661	26.4	13.714	13.714	1	0	35	10.1911	10.1911	68.9394	15.6655	15.6655	0	100	0	0	0	0	WERG	Resistance	WRA	moderate	sub-elite
Cooper et al.	1999	0.82	0.876661	0.876661	13.6	13.714	13.714	1	0	26	10.1911	10.1911	60.2941	15.6655	15.6655	100	0	0	0	0	0	WERG	Resistance	WRA	moderate	sub-elite
Cooper et al.	1999	1.35	0.876661	0.876661	27.4	13.714	13.714	1	0	31	10.1911	10.1911	49.2701	15.6655	15.6655	100	0	0	0	0	0	ACE	Resistance	WRA	moderate	sub-elite
Coutts & Stogryn	1987	1	1.13415	1.13415	16.9	14.3596	14.3596	1	100	24	3.60093	3.60093	59.25	14.305	14.305	100	0	0	0	0	0	WERG	Resistance	WRA	moderate	elite
Coutts & Stogryn	1987	1.03	1.13415	1.13415	17.3	14.3596	14.3596	1	100	26	3.60093	3.60093	59.6	14.305	14.305	100	0	0	0	0	0	WERG	Resistance	WRA	moderate	elite
Coutts & Stogryn	1987	3.43	1.13415	1.13415	50.7	14.3596	14.3596	1	100	24	3.60093	3.60093	67.52	14.305	14.305	0	100	0	0	0	0	WERG	Resistance	WRA	moderate	elite
Coutts & Stogryn	1987	1.42	1.13415	1.13415	28.9	14.3596	14.3596	1	0	22	3.60093	3.60093	49.15	14.305	14.305	0	100	0	0	0	0	WERG	Resistance	WRA	moderate	elite
Coutts & Stogryn	1987	3.18	1.13415	1.13415	37.2	14.3596	14.3596	1	100	31	3.60093	3.60093	85.7	14.305	14.305	0	100	0	0	0	0	WERG	Resistance	WRA	moderate	elite
Coutts & Stogryn	1987	2.94	1.13415	1.13415	47	14.3596	14.3596	1	100	30	3.60093	3.60093	82.5	14.305	14.305	0	0	0	0	100	0	WERG	Resistance	WRA	moderate	elite
Coutts et al.	1990	2.61	0.487804	0.487804	47.8	14.3596	14.3596	1	100	26	6.5532	6.5532	54.6	12.6428	12.6428	0	0	100	0	0	0	WERG	Resistance	WRA	moderate	elite
Coutts et al.	1990	2.58	0.487804	0.487804	47.5	11.8524	11.8524	1	100	28	6.5532	6.5532	54.45	12.6428	12.6428	0	0	100	0	0	0	WERG	Resistance	WRA	moderate	elite
Coutts et al.	1990	3.35	0.487804	0.487804	67.2	11.8524	11.8524	1	100	28	6.5532	6.5532	49.85	12.6428	12.6428	0	0	100	0	0	0	WERG	Resistance	WRA	moderate	elite
Coutts et al.	1990	2.9	0.487804	0.487804	46.8	11.8524	11.8524	1	100	30	6.5532	6.5532	61.9	12.6428	12.6428	0	100	0	0	0	0	WERG	Resistance	WRA	moderate	elite
Coutts et al.	1990	3.18	0.487804	0.487804	55	11.8524	11.8524	1	100	19	6.5532	6.5532	57.75	12.6428	12.6428	0	0	0	0	100	0	WERG	Resistance	WRA	moderate	elite
Coutts et al.	1990	3.76	0.487804	0.487804	51.7	11.8524	11.8524	1	100	23	6.5532	6.5532	72.7	12.6428	12.6428	0	100	0	0	0	0	WERG	Resistance	WRA	moderate	elite
Coutts et al.	1990	2.76	0.487804	0.487804	30.7	11.8524	11.8524	1	100	42	6.5532	6.5532	89.9	12.6428	12.6428	0	0	0	0	100	0	WERG	Resistance	WB	moderate	elite
Coutts et al.	1990	2.83	0.487804	0.487804	38.4	11.8524	11.8524	1	100	31	6.5532	6.5532	73.65	12.6428	12.6428	0	100	0	0	0	0	WERG	Resistance	WB	moderate	elite
Coutts et al.	1990	2.08	0.487804	0.487804	34.7	11.8524	11.8524	1	100	23	6.5532	6.5532	60	12.6428	12.6428	0	100	0	0	0	0	WERG	Resistance	WB	moderate	elite
Crews et al.	1982	2.078	0.123292	0.123292	40.8	7.06838	7.06838	1	100	24	3.68556	3.68556	50.8	18.1838	18.1838	0	0	100	0	0	0	Treadmill	Speed	WRA	moderate	sub-elite
Crews et al.	1982	2.068	0.123292	0.123292	27.8	7.06838	7.06838	1	100	33	3.68556	3.68556	74.4	18.1838	18.1838	0	100	0	0	0	0	Treadmill	Speed	WRA	moderate	sub-elite
Crews et al.	1982	2.231	0.123292	0.123292	30.752	7.06838	7.06838	1	100	29	3.68556	3.68556	72.6	18.1838	18.1838	0	100	0	0	0	0	Treadmill	Speed	WRA	moderate	sub-elite
Crews et al.	1982	2.322	0.123292	0.123292	24.4	7.06838	7.06838	1	100	29	3.68556	3.68556	95.3	18.1838	18.1838	0	100	0	0	0	0	Treadmill	Speed	WRA	moderate	sub-elite
Croft et al.	2010	3.42	0.91689	0.97	44.0722	7.37975	7.37975	1	100	26	6.91288	6.91288	77.6	17.8117	17.8117	0	100	0	0	0	0	Treadmill	Resistance	WB	good	sub-elite
Croft et al.	2010	3.18	0.91689	0.97	44.9788	7.37975	7.37975	1	100	27	6.91288	6.91288	70.7	17.8117	17.8117	0	0	0	100	0	0	Treadmill	Resistance	WB	good	sub-elite
Croft et al.	2010	3.86	0.91689	0.97	41.15	7.37975	7.37975	1	100	27	6.91288	6.91288	93.8	17.8117	17.8117	0	0	0	0	0	100	Treadmill	Resistance	WB	good	sub-elite
Croft et al.	2010	3.74	0.91689	0.97	39.7028	7.37975	7.37975	1	100	34	6.91288	6.91288	94.2	17.8117	17.8117	0	100	0	0	0	0	Treadmill	Resistance	WB	good	sub-elite
Croft et al.	2010	1.74	0.91689	0.97	29.8456	7.37975	7.37975	1	0	29	6.91288	6.91288	58.3	17.8117	17.8117	0	100	0	0	0	0	Treadmill	Resistance	WB	good	sub-elite
Croft et al.	2010	1.95	0.91689	0.97	39	7.37975	7.37975	1	0	17	6.91288	6.91288	50	17.8117	17.8117	0	0	0	0	0	100	Treadmill	Resistance	WB	good	sub-elite
Croft et al.	2010	2.85	0.91689	0.97	28.7879	7.37975	7.37975	1	100	30	6.91288	6.91288	99	17.8117	17.8117	0	100	0	0	0	0	Treadmill	Resistance	WT	good	sub-elite
Croft et al.	2010	2.54	0.91689	0.97	39.63	7.37975	7.37975	1	100	18	6.91288	6.91288	64.1	17.8117	17.8117	0	0	0	0	0	100	Treadmill	Resistance	WT	good	sub-elite
Croft et al.	2010	2.47	0.91689	0.97	36.43	7.37975	7.37975	1	100	15	6.91288	6.91288	67.8	17.8117	17.8117	0	0	0	0	0	100	Treadmill	Resistance	WT	good	sub-elite
Croft et al.	2010	2.11	0.91689	0.97	32.6121	7.37975	7.37975	1	100	34	6.91288	6.91288	64.7	17.8117	17.8117	0	100	0	0	0	0	Treadmill	Resistance	WT	good	sub-elite
Croft et al.	2010	1.1	0.91689	0.97	21.1946	7.37975	7.37975	1	0	26	6.91288	6.91288	51.9	17.8117	17.8117	0	100	0	0	0	0	Treadmill	Resistance	WT	good	sub-elite
Croft et al.	2010	1.3	0.91689	0.97	27.37	7.37975	7.37975	1	0	15	6.91288	6.91288	47.5	17.8117	17.8117	0	0	0	0	0	100	Treadmill	Resistance	WT	good	sub-elite
Gass et al.	2002	1	0.321701	0.321701	12.9	3.53306	3.53306	1	100	37	4.54606	4.54606	77.5	11.9715	11.9715	100	0	0	0	0	0	Treadmill	Speed/Incline	WRA	moderate	elite
Gass et al.	2002	0.78	0.321701	0.321701	15.4	3.53306	3.53306	1	100	33	4.54606	4.54606	51.1	11.9715	11.9715	100	0	0	0	0	0	Treadmill	Speed/Incline	WRA	moderate	elite
Gass et al.	2002	1.27	0.321701	0.321701	17.1	3.53306	3.53306	1	100	44	4.54606	4.54606	74.7	11.9715	11.9715	100	0	0	0	0	0	Treadmill	Speed/Incline	WRA	moderate	elite
Gass et al.	2002	1.52	0.321701	0.321701	21.3	3.53306	3.53306	1	100	38	4.54606	4.54606	71.3	11.9715	11.9715	100	0	0	0	0	0	Treadmill	Speed/Incline	WRA	moderate	elite
Goosey & Campbell	1998	1.9	0.485443	0.485443	28.1	7.86021	7.86021	1	0	39	7.95411	7.95411	67.6157	11.364	11.364	0	100	0	0	0	0	Treadmill	Incline	WRA	moderate	sub-elite
Goosey & Campbell	1998	3.08	0.485443	0.485443	44.2	7.86021	7.86021	1	100	38	7.95411	7.95411	69.6833	11.364	11.364	0	100	0	0	0	0	Treadmill	Incline	WRA	moderate	sub-elite
Goosey & Campbell	1998	2.53	0.485443	0.485443	36.7	7.86021	7.86021	1	100	31	7.95411	7.95411	68.9373	11.364	11.364	0	100	0	0	0	0	Treadmill	Incline	WRA	moderate	sub-elite
Goosey & Campbell	1998	2.57	0.485443	0.485443	32.7	7.86021	7.86021	1	100	26	7.95411	7.95411	78.5933	11.364	11.364	0	100	0	0	0	0	Treadmill	Incline	WRA	moderate	sub-elite
Goosey & Campbell	1998	2.21	0.485443	0.485443	42.3	7.86021	7.86021	1	100	18	7.95411	7.95411	52.2459	11.364	11.364	0	0	0	100	0	0	Treadmill	Incline	WRA	moderate	sub-elite
Goosey & Campbell	1998	2.28	0.485443	0.485443	26.9	7.86021	7.86021	1	100	36	7.95411	7.95411	84.7584	11.364	11.364	0	100	0	0	0	0	Treadmill	Incline	WRA	moderate	sub-elite
Goosey & Campbell	1998	2.25	0.485443	0.485443	43.2	7.86021	7.86021	1	100	20	7.95411	7.95411	52.0833	11.364	11.364	0	100	0	0	0	0	Treadmill	Incline	WRA	moderate	sub-elite
Goosey & Campbell	1998	3.37	0.485443	0.485443	47.9	7.86021	7.86021	1	100	31	7.95411	7.95411	70.3549	11.364	11.364	0	100	0	0	0	0	Treadmill	Incline	WRA	moderate	sub-elite
Goosey et al.	2000	2.68	0.415383	0.415383	54.1414	10.6455	10.6455	1	100	19	8.26352	8.26352	49.5	11.6121	11.6121	0	0	0	100	0	0	WERG	Speed	WRA	moderate	elite
Goosey et al.	2000	2.18	0.415383	0.415383	33.7984	10.6455	10.6455	1	100	19	8.26352	8.26352	64.5	11.6121	11.6121	0	0	0	100	0	0	WERG	Speed	WRA	moderate	elite
Goosey et al.	2000	2.32	0.415383	0.415383	30.2083	10.6455	10.6455	1	100	40	8.26352	8.26352	76.8	11.6121	11.6121	0	100	0	0	0	0	WERG	Speed	WRA	moderate	elite
Goosey et al.	2000	2.85	0.415383	0.415383	48.4694	10.6455	10.6455	1	100	24	8.26352	8.26352	58.8	11.6121	11.6121	0	0	0	100	0	0	WERG	Speed	WRA	moderate	elite
Goosey et al.	2000	2.1	0.415383	0.415383	28.1124	10.6455	10.6455	1	100	34	8.26352	8.26352	74.7	11.6121	11.6121	0	100	0	0	0	0	WERG	Speed	WRA	moderate	elite
Goosey et al.	2000	2.18	0.415383	0.415383	49.8856	10.6455	10.6455	1	100	18	8.26352	8.26352	43.7	11.6121	11.6121	0	0	0	100	0	0	WERG	Speed	WRA	moderate	elite
Goosey et al.	2000	3.09	0.415383	0.415383	45.5081	10.6455	10.6455	1	100	32	8.26352	8.26352	67.9	11.6121	11.6121	0	100	0	0	0	0	WERG	Speed	WRA	moderate	elite
Goosey et al.	2000	3.08	0.415383	0.415383	53.7522	10.6455	10.6455	1	100	22	8.26352	8.26352	57.3	11.6121	11.6121	0	0	0	100	0	0	WERG	Speed	WRA	moderate	elite
Goosey-Tolfrey & Tolfrey	2004	1.1	0.431618	0.431618	25.5814	5.09296	5.09296	1	0	22	6.52772	6.52772	43	11.4422	11.4422	0	100	0	0	0	0	WERG	Speed	WT	moderate	sub-elite
Goosey-Tolfrey & Tolfrey	2004	1.92	0.431618	0.431618	32.107	5.09296	5.09296	1	0	31	6.52772	6.52772	59.8	11.4422	11.4422	0	100	0	0	0	0	WERG	Speed	WT	moderate	sub-elite
Goosey-Tolfrey & Tolfrey	2004	1.98	0.431618	0.431618	39.521	5.09296	5.09296	1	0	33	6.52772	6.52772	50.1	11.4422	11.4422	0	100	0	0	0	0	WERG	Speed	WT	moderate	sub-elite
Goosey-Tolfrey & Tolfrey	2004	1.68	0.431618	0.431618	36.7615	5.09296	5.09296	1	0	27	6.52772	6.52772	45.7	11.4422	11.4422	0	0	0	100	0	0	WERG	Speed	WRA	moderate	sub-elite
Goosey-Tolfrey & Tolfrey	2004	1.55	0.431618	0.431618	36.0465	5.09296	5.09296	1	0	18	6.52772	6.52772	43	11.4422	11.4422	0	0	0	100	0	0	WERG	Speed	WRA	moderate	sub-elite
Goosey-Tolfrey & Tolfrey	2004	2.52	0.431618	0.431618	36.7347	5.09296	5.09296	1	0	31	6.52772	6.52772	68.6	11.4422	11.4422	0	0	100	0	0	0	WERG	Speed	WRA	moderate	sub-elite
Goosey-Tolfrey & Tolfrey	2004	1.2	0.431618	0.431618	31.9149	5.09296	5.09296	1	0	30	6.52772	6.52772	37.6	11.4422	11.4422	0	0	0	100	0	0	WERG	Speed	WRA	moderate	sub-elite
Goosey-Tolfrey & Tolfrey	2004	1.9	0.431618	0.431618	28.1481	5.09296	5.09296	1	0	39	6.52772	6.52772	67.5	11.4422	11.4422	0	100	0	0	0	0	WERG	Speed	WRA	moderate	sub-elite
Goosey-Tolfrey & Tolfrey	2004	1.56	0.431618	0.431618	26	5.09296	5.09296	1	0	22	6.52772	6.52772	60	11.4422	11.4422	0	100	0	0	0	0	WERG	Speed	WB	moderate	sub-elite
Goosey-Tolfrey et al.	2006	1.08	0.185549	0.185549	14.3808	2.56513	2.56513	1	100	34	3.58319	3.58319	75.1	10.8102	10.8102	100	0	0	0	0	0	ACE	Resistance	WT	moderate	sub-elite
Goosey-Tolfrey et al.	2006	1.18	0.185549	0.185549	16.3889	2.56513	2.56513	1	100	30	3.58319	3.58319	72	10.8102	10.8102	100	0	0	0	0	0	ACE	Resistance	WT	moderate	sub-elite
Goosey-Tolfrey et al.	2006	1.2	0.185549	0.185549	17.3913	2.56513	2.56513	1	100	24	3.58319	3.58319	69	10.8102	10.8102	100	0	0	0	0	0	ACE	Resistance	WT	moderate	sub-elite
Goosey-Tolfrey et al.	2006	0.66	0.185549	0.185549	11.5789	2.56513	2.56513	1	100	32	3.58319	3.58319	57	10.8102	10.8102	100	0	0	0	0	0	ACE	Resistance	WT	moderate	sub-elite
Goosey-Tolfrey et al.	2006	0.83	0.185549	0.185549	11.3855	2.56513	2.56513	1	100	30	3.58319	3.58319	72.9	10.8102	10.8102	100	0	0	0	0	0	ACE	Resistance	WRU	moderate	sub-elite
Goosey-Tolfrey et al.	2006	0.86	0.185549	0.185549	11.9114	2.56513	2.56513	1	100	24	3.58319	3.58319	72.2	10.8102	10.8102	100	0	0	0	0	0	ACE	Resistance	WRU	moderate	sub-elite
Goosey-Tolfrey et al.	2006	0.9	0.185549	0.185549	14.658	2.56513	2.56513	1	100	31	3.58319	3.58319	61.4	10.8102	10.8102	100	0	0	0	0	0	ACE	Resistance	WRU	moderate	sub-elite
Goosey-Tolfrey et al.	2006	0.97	0.185549	0.185549	10.3743	2.56513	2.56513	1	100	30	3.58319	3.58319	93.5	10.8102	10.8102	100	0	0	0	0	0	ACE	Resistance	WRU	moderate	sub-elite
Knechtle & Knopfli	2001	2.4895	0.378183	0.378183	38.3	4.49929	4.49929	1	100	41	6.31305	6.31305	65	16.9313	16.9313	0	100	0	0	0	0	Treadmill	Incline	WB	moderate	sub-elite
Knechtle & Knopfli	2001	2.7972	0.378183	0.378183	33.3	4.49929	4.49929	1	100	21	6.31305	6.31305	84	16.9313	16.9313	100	0	0	0	0	0	Treadmill	Incline	WB	moderate	sub-elite
Knechtle & Knopfli	2001	2.3064	0.378183	0.378183	37.2	4.49929	4.49929	1	100	38	6.31305	6.31305	62	16.9313	16.9313	0	100	0	0	0	0	Treadmill	Incline	WB	moderate	sub-elite
Knechtle & Knopfli	2001	2.7	0.378183	0.378183	38.9	4.49929	4.49929	1	100	27	6.31305	6.31305	69.5	16.9313	16.9313	0	0	0	0	0	100	Treadmill	Incline	WB	moderate	sub-elite
Knechtle & Knopfli	2001	2.48	0.378183	0.378183	31	4.49929	4.49929	1	100	27	6.31305	6.31305	80	16.9313	16.9313	0	100	0	0	0	0	Treadmill	Incline	WB	moderate	sub-elite
Knechtle & Knopfli	2001	2.24	0.378183	0.378183	35	4.49929	4.49929	1	100	33	6.31305	6.31305	64	16.9313	16.9313	0	100	0	0	0	0	Treadmill	Incline	WB	moderate	sub-elite
Knechtle & Knopfli	2001	3.102	0.378183	0.378183	28.2	4.49929	4.49929	1	100	28	6.31305	6.31305	110	16.9313	16.9313	0	0	100	0	0	0	Treadmill	Incline	WB	moderate	sub-elite
Knechtle & Knopfli	2001	2.48	0.378183	0.378183	40	4.49929	4.49929	1	100	28	6.31305	6.31305	62	16.9313	16.9313	0	100	0	0	0	0	Treadmill	Incline	WB	moderate	sub-elite
Knechtle & Knopfli	2001	2.4225	0.378183	0.378183	28.5	4.49929	4.49929	1	100	29	6.31305	6.31305	85	16.9313	16.9313	0	100	0	0	0	0	Treadmill	Incline	WB	moderate	sub-elite
Knechtle & Knopfli	2001	2.9896	0.378183	0.378183	40.4	4.49929	4.49929	1	100	31	6.31305	6.31305	74	16.9313	16.9313	0	100	0	0	0	0	Treadmill	Incline	WB	moderate	sub-elite
Knechtle & Knopfli	2001	1.73	0.378183	0.378183	38.4	4.49929	4.49929	1	100	20	6.31305	6.31305	45	16.9313	16.9313	0	0	0	0	100	0	Treadmill	Incline	WB	moderate	sub-elite
Knechtle et al.	2004a	2.771	0.503737	0.503737	47.8	6.69436	6.69436	1	100	43	8.01734	8.01734	58	5.26255	5.26255	0	100	0	0	0	0	Treadmill	Speed	WRA	moderate	sub-elite
Knechtle et al.	2004a	2.581	0.503737	0.503737	43.8	6.69436	6.69436	1	100	37	8.01734	8.01734	59	5.26255	5.26255	0	100	0	0	0	0	Treadmill	Speed	WRA	moderate	sub-elite
Knechtle et al.	2004a	2.21	0.503737	0.503737	36.8	6.69436	6.69436	1	100	34	8.01734	8.01734	60	5.26255	5.26255	0	0	0	100	0	0	Treadmill	Speed	WRA	moderate	sub-elite
Knechtle et al.	2004a	3.191	0.503737	0.503737	49.9	6.69436	6.69436	1	100	38	8.01734	8.01734	64	5.26255	5.26255	0	100	0	0	0	0	Treadmill	Speed	WRA	moderate	sub-elite
Knechtle et al.	2004a	1.834	0.503737	0.503737	32.7	6.69436	6.69436	1	100	51	8.01734	8.01734	56	5.26255	5.26255	100	0	0	0	0	0	Treadmill	Speed	WRA	moderate	sub-elite
Knechtle et al.	2004a	2.087	0.503737	0.503737	41.7	6.69436	6.69436	1	0	31	8.01734	8.01734	50	5.26255	5.26255	0	100	0	0	0	0	Treadmill	Speed	WRA	moderate	sub-elite
Knechtle et al.	2004a	1.628	0.503737	0.503737	29.6	6.69436	6.69436	1	0	34	8.01734	8.01734	55	5.26255	5.26255	0	100	0	0	0	0	Treadmill	Speed	WRA	moderate	sub-elite
Knechtle et al.	2004a	2.4	0.503737	0.503737	37.5	6.69436	6.69436	1	100	39	8.01734	8.01734	64	5.26255	5.26255	0	0	0	0	100	0	Treadmill	Speed	WRA	moderate	sub-elite
Knechtle et al.	2004a	2.829	0.503737	0.503737	42.2	6.69436	6.69436	1	100	22	8.01734	8.01734	67	5.26255	5.26255	0	0	0	100	0	0	Treadmill	Speed	WRA	moderate	sub-elite
O'Connor et al.	1998	2.35	0.192813	0.192813	40.2	5.47385	5.47385	1	100	25	4.84768	4.84768	58.4	8.00743	8.00743	0	100	0	0	0	0	WERG	Speed	WRA	moderate	elite
O'Connor et al.	1998	2.37	0.192813	0.192813	33.5	5.47385	5.47385	1	100	23	4.84768	4.84768	70.6	8.00743	8.00743	0	100	0	0	0	0	WERG	Speed	WRA	moderate	elite
O'Connor et al.	1998	2.34	0.192813	0.192813	41.9	5.47385	5.47385	1	100	35	4.84768	4.84768	55.7	8.00743	8.00743	0	100	0	0	0	0	WERG	Speed	WRA	moderate	elite
O'Connor et al.	1998	2.06	0.192813	0.192813	27	5.47385	5.47385	1	100	32	4.84768	4.84768	76	8.00743	8.00743	0	100	0	0	0	0	WERG	Speed	WRA	moderate	elite
O'Connor et al.	1998	2.06	0.192813	0.192813	35.2	5.47385	5.47385	1	100	26	4.84768	4.84768	58.4	8.00743	8.00743	0	100	0	0	0	0	WERG	Speed	WRA	moderate	elite
O'Connor et al.	1998	2.55	0.192813	0.192813	39.1	5.47385	5.47385	1	100	24	4.84768	4.84768	65.2	8.00743	8.00743	0	100	0	0	0	0	WERG	Speed	WRA	moderate	elite
Rotstein et al.	1994	1.1388	0.678023	0.678023	18.98	7.54019	7.54019	1	100	19	9.45289	9.45289	60	20.3571	20.3571	0	100	0	0	0	0	ACE	Resistance	WB	moderate	sub-elite
Rotstein et al.	1994	1.3013	0.678023	0.678023	18.59	7.54019	7.54019	1	100	26	9.45289	9.45289	70	20.3571	20.3571	0	100	0	0	0	0	ACE	Resistance	WB	moderate	sub-elite
Rotstein et al.	1994	1.42	0.678023	0.678023	24.07	7.54019	7.54019	1	100	24	9.45289	9.45289	59	20.3571	20.3571	0	0	0	0	0	100	Treadmill	Incline	WB	moderate	sub-elite
Rotstein et al.	1994	2.40002	0.678023	0.678023	38.71	7.54019	7.54019	1	100	38	9.45289	9.45289	62	20.3571	20.3571	0	0	100	0	0	0	Treadmill	Incline	WB	moderate	sub-elite
Rotstein et al.	1994	2.68176	0.678023	0.678023	36.24	7.54019	7.54019	1	100	25	9.45289	9.45289	74	20.3571	20.3571	0	0	100	0	0	0	ACE	Resistance	WB	moderate	sub-elite
Rotstein et al.	1994	2.07	0.678023	0.678023	21.15	7.54019	7.54019	1	100	36	9.45289	9.45289	98	20.3571	20.3571	0	0	0	0	100	0	ACE	Resistance	WB	moderate	sub-elite
Rotstein et al.	1994	1.8907	0.678023	0.678023	27.01	7.54019	7.54019	1	100	48	9.45289	9.45289	70	20.3571	20.3571	0	100	0	0	0	0	Treadmill	Incline	WB	moderate	sub-elite
Rotstein et al.	1994	3.00556	0.678023	0.678023	25.91	7.54019	7.54019	1	100	34	9.45289	9.45289	116	20.3571	20.3571	0	100	0	0	0	0	Treadmill	Incline	WB	moderate	sub-elite
Roy et al.	2006	2.27	0.452478	0.452478	29.5573	6.4694	6.4694	1	100	47	9.82683	9.82683	76.8	15.5388	15.5388	0	100	0	0	0	0	ACE	Resistance	WT	moderate	sub-elite
Roy et al.	2006	2.21	0.452478	0.452478	22.1	6.4694	6.4694	1	100	50	9.82683	9.82683	100	15.5388	15.5388	0	100	0	0	0	0	ACE	Resistance	WT	moderate	sub-elite
Roy et al.	2006	2.09	0.452478	0.452478	24.7337	6.4694	6.4694	1	100	42	9.82683	9.82683	84.5	15.5388	15.5388	0	100	0	0	0	0	ACE	Resistance	WT	moderate	sub-elite
Roy et al.	2006	2.06	0.452478	0.452478	25.1834	6.4694	6.4694	1	100	44	9.82683	9.82683	81.8	15.5388	15.5388	0	100	0	0	0	0	ACE	Resistance	WT	moderate	sub-elite
Roy et al.	2006	2.67	0.452478	0.452478	39.6731	6.4694	6.4694	1	100	23	9.82683	9.82683	67.3	15.5388	15.5388	0	0	100	0	0	0	ACE	Resistance	WT	moderate	sub-elite
Roy et al.	2006	1.29	0.452478	0.452478	23.6697	6.4694	6.4694	1	100	35	9.82683	9.82683	54.5	15.5388	15.5388	0	100	0	0	0	0	ACE	Resistance	WT	moderate	sub-elite
Tolfrey et al.	2001	2.66	0.468141	0.468141	46.7487	8.64268	8.64268	1	100	19	8.25706	8.25706	56.9	10.9991	10.9991	0	0	100	0	0	0	WERG	Speed	WRA	moderate	elite
Tolfrey et al.	2001	2.68	0.468141	0.468141	46.75	8.64268	8.64268	1	100	19	8.25706	8.25706	49.5	10.9991	10.9991	0	0	0	0	100	0	WERG	Speed	WRA	moderate	elite
Tolfrey et al.	2001	2.53	0.468141	0.468141	44.7788	8.64268	8.64268	1	100	18.3	8.25706	8.25706	56.5	10.9991	10.9991	0	0	0	100	0	0	WERG	Speed	WRA	moderate	elite
Tolfrey et al.	2001	1.46	0.468141	0.468141	30.5439	8.64268	8.64268	1	100	32.8	8.25706	8.25706	47.8	10.9991	10.9991	0	0	0	100	0	0	WERG	Speed	WRA	moderate	elite
Tolfrey et al.	2001	2.53	0.468141	0.468141	41.4754	8.64268	8.64268	1	100	22.7	8.25706	8.25706	61	10.9991	10.9991	0	0	0	100	0	0	WERG	Speed	WRA	moderate	elite
Tolfrey et al.	2001	1.8	0.468141	0.468141	44.665	8.64268	8.64268	1	100	26	8.25706	8.25706	40.3	10.9991	10.9991	0	0	0	100	0	0	WERG	Speed	WRA	moderate	elite
Tolfrey et al.	2001	2.83	0.468141	0.468141	59.7046	8.64268	8.64268	1	100	29.3	8.25706	8.25706	47.4	10.9991	10.9991	0	0	0	100	0	0	WERG	Speed	WRA	moderate	elite
Tolfrey et al.	2001	1.94	0.468141	0.468141	29.3495	8.64268	8.64268	1	100	18.2	8.25706	8.25706	66.1	10.9991	10.9991	0	0	0	100	0	0	WERG	Speed	WRA	moderate	elite
Tolfrey et al.	2001	2.33	0.468141	0.468141	45.6863	8.64268	8.64268	1	100	21.8	8.25706	8.25706	51	10.9991	10.9991	0	100	0	0	0	0	WERG	Speed	WRA	moderate	elite
Tolfrey et al.	2001	2.11	0.468141	0.468141	31.1209	8.64268	8.64268	1	100	27.3	8.25706	8.25706	67.8	10.9991	10.9991	0	100	0	0	0	0	WERG	Speed	WRA	moderate	elite
Tolfrey et al.	2001	2.3	0.468141	0.468141	30.4233	8.64268	8.64268	1	100	28.1	8.25706	8.25706	75.6	10.9991	10.9991	0	100	0	0	0	0	WERG	Speed	WRA	moderate	elite
Tolfrey et al.	2001	3.09	0.468141	0.468141	47.1756	8.64268	8.64268	1	100	29.9	8.25706	8.25706	65.5	10.9991	10.9991	0	100	0	0	0	0	WERG	Speed	WRA	moderate	elite
Tolfrey et al.	2001	2.31	0.468141	0.468141	30.0781	8.64268	8.64268	1	100	39.2	8.25706	8.25706	76.8	10.9991	10.9991	0	100	0	0	0	0	WERG	Speed	WRA	moderate	elite
Tolfrey et al.	2001	2.75	0.468141	0.468141	40.8012	8.64268	8.64268	1	100	43.8	8.25706	8.25706	67.4	10.9991	10.9991	0	100	0	0	0	0	WERG	Speed	WRA	moderate	elite
Tolfrey et al.	2001	2.55	0.468141	0.468141	36.9565	8.64268	8.64268	1	100	40.8	8.25706	8.25706	69	10.9991	10.9991	0	100	0	0	0	0	WERG	Speed	WRA	moderate	elite
Tolfrey et al.	2001	3.28	0.468141	0.468141	46.1972	8.64268	8.64268	1	100	33.7	8.25706	8.25706	71	10.9991	10.9991	0	100	0	0	0	0	WERG	Speed	WRA	moderate	elite
Vinet et al.	1996	2.376	0.500081	0.500081	33	7.34134	7.34134	1	100	28	4.22624	4.22624	72	9.56266	9.56266	0	100	0	0	0	0	Treadmill	Speed	WT	moderate	sub-elite
Vinet et al.	1996	1.8088	0.500081	0.500081	32.3	7.34134	7.34134	1	100	33	4.22624	4.22624	56	9.56266	9.56266	0	100	0	0	0	0	Treadmill	Speed	WRA	moderate	sub-elite
Vinet et al.	1996	3.0228	0.500081	0.500081	45.8	7.34134	7.34134	1	100	24	4.22624	4.22624	66	9.56266	9.56266	0	100	0	0	0	0	Treadmill	Speed	WRA	moderate	sub-elite
Vinet et al.	1996	3.5096	0.500081	0.500081	42.8	7.34134	7.34134	1	100	31	4.22624	4.22624	82	9.56266	9.56266	0	100	0	0	0	0	Treadmill	Speed	WRA	moderate	sub-elite
Vinet et al.	1996	2.5058	0.500081	0.500081	37.4	7.34134	7.34134	1	100	24	4.22624	4.22624	67	9.56266	9.56266	0	100	0	0	0	0	Treadmill	Speed	WT	moderate	sub-elite
Vinet et al.	1996	2.064	0.500081	0.500081	34.4	7.34134	7.34134	1	100	25	4.22624	4.22624	60	9.56266	9.56266	0	100	0	0	0	0	Treadmill	Speed	WT	moderate	sub-elite
Vinet et al.	1996	2.6598	0.500081	0.500081	42.9	7.34134	7.34134	1	100	27	4.22624	4.22624	62	9.56266	9.56266	0	100	0	0	0	0	Treadmill	Speed	WRA	moderate	sub-elite
Vinet et al.	1996	2.4984	0.500081	0.500081	34.7	7.34134	7.34134	1	100	35	4.22624	4.22624	72	9.56266	9.56266	0	100	0	0	0	0	Treadmill	Speed	WT	moderate	sub-elite
Vinet et al.	1996	2.72	0.500081	0.500081	54.4	7.34134	7.34134	1	100	33	4.22624	4.22624	50	9.56266	9.56266	0	0	0	0	100	0	Treadmill	Speed	WRA	moderate	sub-elite
West et al.	2013	1.2322	0.318348	0.318348	20.2	3.84423	3.84423	1	100	34.4	4.05739	4.05739	61	13.4625	13.4625	100	0	0	0	0	0	ACE	Resistance	WRU	moderate	sub-elite
West et al.	2013	1.449	0.318348	0.318348	23	3.84423	3.84423	1	100	27.8	4.05739	4.05739	63	13.4625	13.4625	100	0	0	0	0	0	ACE	Resistance	WRU	moderate	sub-elite
West et al.	2013	1.5368	0.318348	0.318348	22.6	3.84423	3.84423	1	100	26.5	4.05739	4.05739	68	13.4625	13.4625	100	0	0	0	0	0	ACE	Resistance	WRU	moderate	sub-elite
West et al.	2013	1.3696	0.318348	0.318348	21.4	3.84423	3.84423	1	100	34.8	4.05739	4.05739	64	13.4625	13.4625	100	0	0	0	0	0	ACE	Resistance	WRU	moderate	sub-elite
West et al.	2013	0.6776	0.318348	0.318348	12.1	3.84423	3.84423	1	100	35.4	4.05739	4.05739	56	13.4625	13.4625	100	0	0	0	0	0	ACE	Resistance	WRU	moderate	sub-elite
West et al.	2013	1.5323	0.318348	0.318348	19.9	3.84423	3.84423	1	100	35.2	4.05739	4.05739	77	13.4625	13.4625	100	0	0	0	0	0	ACE	Resistance	WRU	moderate	sub-elite
West et al.	2013	1.6032	0.318348	0.318348	16.7	3.84423	3.84423	1	100	28	4.05739	4.05739	96	13.4625	13.4625	100	0	0	0	0	0	ACE	Resistance	WRU	moderate	sub-elite

## Sheet: MultipleReg Input
					Sports Discipline								Type of Disability				Exercise mode				Exercise protocol				Study Quality				Athlete level
		Absolute VO2peak	BMN VO2peak		WRA	WRU	WB	WT	Gender	Gender	Age	Body mass	TETRA	PARA	AMP	SB	Exercise mode	ACE	WERG	Treadmill		Speed	Incline	Resistance		good	moderate	low		Elite	values in red are calculated based on absolute/body-mass normalized VO2peak values and/or body-mass
Barfield, JP	2010	0.69576	13	WRU	0	1	0	0	male	0	42	53.52	1	0	0	0	ACE	1	0	0	Resistance	0	0	1	moderate	0	1	0	sub-elite	0
		1.39503	20.6	WRU	0	1	0	0	male	0	37	67.72	1	0	0	0	ACE	1	0	0	Resistance	0	0	1	moderate	0	1	0	sub-elite	0
		1.8	21.3	WRU	0	1	0	0	male	0	35	83.01	1	0	0	0	ACE	1	0	0	Resistance	0	0	1	moderate	0	1	0	sub-elite	0
		1	16.2	WRU	0	1	0	0	male	0	42	64.05	1	0	0	0	ACE	1	0	0	Resistance	0	0	1	moderate	0	1	0	sub-elite	0
		1.3	13.5	WRU	0	1	0	0	male	0	38	99.93	1	0	0	0	ACE	1	0	0	Resistance	0	0	1	moderate	0	1	0	sub-elite	0
		1.4	22.4	WRU	0	1	0	0	male	0	29	64.41	1	0	0	0	ACE	1	0	0	Resistance	0	0	1	moderate	0	1	0	sub-elite	0
		0.4	8.2	WRU	0	1	0	0	male	0	23	53.62	1	0	0	0	ACE	1	0	0	Resistance	0	0	1	moderate	0	1	0	sub-elite	0
		0.8	13.5	WRU	0	1	0	0	male	0	22	55.84	1	0	0	0	ACE	1	0	0	Resistance	0	0	1	moderate	0	1	0	sub-elite	0
		1.1	15.4	WRU	0	1	0	0	male	0	26	72	1	0	0	0	ACE	1	0	0	Resistance	0	0	1	moderate	0	1	0	sub-elite	0
Bhambhani	1995	1.1203	17	WRA	1	0	0	0	male	0	32	65.9	1	0	0	0	WERG	0	1	0	Speed	1	0	0	moderate	0	1	0	sub-elite	0
		0.957	14.5	WRA	1	0	0	0	male	0	38	66	1	0	0	0	WERG	0	1	0	Speed	1	0	0	moderate	0	1	0	sub-elite	0
		1.64351	22.3	WRA	1	0	0	0	male	0	28	73.7	1	0	0	0	WERG	0	1	0	Speed	1	0	0	moderate	0	1	0	sub-elite	0
		1.55916	24.4	WRA	1	0	0	0	male	0	27	63.9	1	0	0	0	WERG	0	1	0	Speed	1	0	0	moderate	0	1	0	sub-elite	0
		1.0366	14.2	WRA	1	0	0	0	male	0	45	73	1	0	0	0	WERG	0	1	0	Speed	1	0	0	moderate	0	1	0	sub-elite	0
		1.50592	18.1	WRA	1	0	0	0	male	0	24	83.2	1	0	0	0	WERG	0	1	0	Speed	1	0	0	moderate	0	1	0	sub-elite	0
		1.63779	23.1	WRA	1	0	0	0	male	0	33	70.9	1	0	0	0	WERG	0	1	0	Speed	1	0	0	moderate	0	1	0	sub-elite	0
		1.9551	24.5	WRA	1	0	0	0	male	0	27	79.8	1	0	0	0	WERG	0	1	0	Speed	1	0	0	moderate	0	1	0	sub-elite	0
Bloxham, LA	2001	2.12	32.8	WB	0	0	1	0	male	0	34	64.7	0	0	0	1	WERG	0	1	0	Speed	1	0	0	low	0	0	1	sub-elite	0
		3.14	43.4	WB	0	0	1	0	male	0	24	72.3	0	0	1	0	WERG	0	1	0	Speed	1	0	0	low	0	0	1	sub-elite	0
		1.73	27.2	WB	0	0	1	0	male	0	22	63.7	0	0	0	1	WERG	0	1	0	Speed	1	0	0	low	0	0	1	sub-elite	0
		2.55	44.9	WB	0	0	1	0	male	0	33	56.8	0	0	1	0	WERG	0	1	0	Speed	1	0	0	low	0	0	1	sub-elite	0
		2.91	39.9	WB	0	0	1	0	male	0	22	72.9	0	0	1	0	WERG	0	1	0	Speed	1	0	0	low	0	0	1	sub-elite	0
		3.12	37.1	WB	0	0	1	0	male	0	21	84	0	0	0	1	WERG	0	1	0	Speed	1	0	0	low	0	0	1	sub-elite	0
Cooper,R	1992	2.88	40.4	WRA	1	0	0	0	male	0	28	71.48	0	1	0	0	WERG	0	1	0	Resistance	0	0	1	moderate	0	1	0	sub-elite	0
		2.24	31.2	WRA	1	0	0	0	male	0	34	71.1	0	1	0	0	WERG	0	1	0	Resistance	0	0	1	moderate	0	1	0	sub-elite	0
		3.1	44.6	WRA	1	0	0	0	male	0	36	69.3	0	1	0	0	WERG	0	1	0	Resistance	0	0	1	moderate	0	1	0	sub-elite	0
		2.66	36.6	WRA	1	0	0	0	male	0	41	72.57	0	1	0	0	WERG	0	1	0	Speed	1	0	0	moderate	0	1	0	sub-elite	0
		2.64	44	WRA	1	0	0	0	male	0	24	60.06	0	1	0	0	WERG	0	1	0	Speed	1	0	0	moderate	0	1	0	sub-elite	0
		2.26	41.8	WRA	1	0	0	0	male	0	29	54.2	0	1	0	0	WERG	0	1	0	Speed	1	0	0	moderate	0	1	0	sub-elite	0
		2.54	39	WRA	1	0	0	0	male	0	20	65.18	0	0	0	1	WERG	0	1	0	Speed	1	0	0	moderate	0	1	0	sub-elite	0
		2.8	45.3	WRA	1	0	0	0	male	0	30	62.62	0	1	0	0	WERG	0	1	0	Speed	1	0	0	moderate	0	1	0	sub-elite	0
		2.74	36.7	WRA	1	0	0	0	male	0	36	74.85	0	1	0	0	WERG	0	1	0	Speed	1	0	0	moderate	0	1	0	sub-elite	0
		2.54	40.8	WRA	1	0	0	0	male	0	27	62.35	0	1	0	0	WERG	0	1	0	Resistance	0	0	1	moderate	0	1	0	sub-elite	0
		2.3	36.9	WRA	1	0	0	0	male	0	35	61.77	0	1	0	0	WERG	0	1	0	Speed	1	0	0	moderate	0	1	0	sub-elite	0
Cooper	1999	2.65	38	WRA	1	0	0	0	male	0	23	69.7368	0	1	0	0	ACE	1	0	0	Resistance	0	0	1	moderate	0	1	0	sub-elite	0
		3.44	53.4	WRA	1	0	0	0	male	0	33	64.4195	0	1	0	0	WERG	0	1	0	Resistance	0	0	1	moderate	0	1	0	sub-elite	0
		2.36	35.5	WRA	1	0	0	0	male	0	35	66.4789	0	1	0	0	WERG	0	1	0	Resistance	0	0	1	moderate	0	1	0	sub-elite	0
		2.17	28.2	WRA	1	0	0	0	male	0	31	76.9504	0	1	0	0	ACE	1	0	0	Resistance	0	0	1	moderate	0	1	0	sub-elite	0
		3.9	51.5	WRA	1	0	0	0	male	0	37	75.7282	0	1	0	0	ACE	1	0	0	Resistance	0	0	1	moderate	0	1	0	sub-elite	0
		3.21	54	WRA	1	0	0	0	male	0	28	59.4444	0	1	0	0	ACE	1	0	0	Resistance	0	0	1	moderate	0	1	0	sub-elite	0
		1.94	26.2	WRA	1	0	0	0	male	0	28	74.0458	1	0	0	0	WERG	0	1	0	Resistance	0	0	1	moderate	0	1	0	sub-elite	0
		1.82	26.4	WRA	1	0	0	0	female	1	35	68.9394	0	1	0	0	WERG	0	1	0	Resistance	0	0	1	moderate	0	1	0	sub-elite	0
		0.82	13.6	WRA	1	0	0	0	female	1	26	60.2941	1	0	0	0	WERG	0	1	0	Resistance	0	0	1	moderate	0	1	0	sub-elite	0
		1.35	27.4	WRA	1	0	0	0	female	1	31	49.2701	1	0	0	0	ACE	1	0	0	Resistance	0	0	1	moderate	0	1	0	sub-elite	0
Coutts	1987	1	16.9	WRA	1	0	0	0	male	0	24	59.25	1	0	0	0	WERG	0	1	0	Resistance	0	0	1	moderate	0	1	0	elite	1
		1.03	17.3	WRA	1	0	0	0	male	0	26	59.6	1	0	0	0	WERG	0	1	0	Resistance	0	0	1	moderate	0	1	0	elite	1
		3.43	50.7	WRA	1	0	0	0	male	0	24	67.52	0	1	0	0	WERG	0	1	0	Resistance	0	0	1	moderate	0	1	0	elite	1
		1.42	28.9	WRA	1	0	0	0	female	1	22	49.15	0	1	0	0	WERG	0	1	0	Resistance	0	0	1	moderate	0	1	0	elite	1
		3.18	37.2	WRA	1	0	0	0	male	0	31	85.7	0	1	0	0	WERG	0	1	0	Resistance	0	0	1	moderate	0	1	0	elite	1
Coutts	1990	2.61	47.8	WRA	1	0	0	0	male	0	26	54.6	0	0	1	0	WERG	0	1	0	Resistance	0	0	1	moderate	0	1	0	elite	1
		2.58	47.5	WRA	1	0	0	0	male	0	28	54.45	0	0	1	0	WERG	0	1	0	Resistance	0	0	1	moderate	0	1	0	elite	1
		3.35	67.2	WRA	1	0	0	0	male	0	28	49.85	0	0	1	0	WERG	0	1	0	Resistance	0	0	1	moderate	0	1	0	elite	1
		2.9	46.8	WRA	1	0	0	0	male	0	30	61.9	0	1	0	0	WERG	0	1	0	Resistance	0	0	1	moderate	0	1	0	elite	1
		3.76	51.7	WRA	1	0	0	0	male	0	23	72.7	0	1	0	0	WERG	0	1	0	Resistance	0	0	1	moderate	0	1	0	elite	1
		2.83	38.4	WB	0	0	1	0	male	0	31	73.65	0	1	0	0	WERG	0	1	0	Resistance	0	0	1	moderate	0	1	0	elite	1
		2.08	34.7	WB	0	0	1	0	male	0	23	60	0	1	0	0	WERG	0	1	0	Resistance	0	0	1	moderate	0	1	0	elite	1
Crews	1982	2.078	40.8	WRA	1	0	0	0	male	0	24	50.8	0	0	1	0	Treadmill	0	0	1	Speed	1	0	0	moderate	0	1	0	sub-elite	0
		2.068	27.8	WRA	1	0	0	0	male	0	33	74.4	0	1	0	0	Treadmill	0	0	1	Speed	1	0	0	moderate	0	1	0	sub-elite	0
		2.231	30.752	WRA	1	0	0	0	male	0	29	72.6	0	1	0	0	Treadmill	0	0	1	Speed	1	0	0	moderate	0	1	0	sub-elite	0
		2.322	24.4	WRA	1	0	0	0	male	0	29	95.3	0	1	0	0	Treadmill	0	0	1	Speed	1	0	0	moderate	0	1	0	sub-elite	0
Croft	2010	3.42	44.0722	WB	0	0	1	0	male	0	26	77.6	0	1	0	0	Treadmill	0	0	1	Resistance	0	0	1	good	1	0	0	sub-elite	0
		3.18	44.9788	WB	0	0	1	0	male	0	27	70.7	0	0	0	1	Treadmill	0	0	1	Resistance	0	0	1	good	1	0	0	sub-elite	0
		3.74	39.7028	WB	0	0	1	0	male	0	34	94.2	0	1	0	0	Treadmill	0	0	1	Resistance	0	0	1	good	1	0	0	sub-elite	0
		1.74	29.8456	WB	0	0	1	0	female	1	29	58.3	0	1	0	0	Treadmill	0	0	1	Resistance	0	0	1	good	1	0	0	sub-elite	0
		2.85	28.7879	WT	0	0	0	1	male	0	30	99	0	1	0	0	Treadmill	0	0	1	Resistance	0	0	1	good	1	0	0	sub-elite	0
		2.11	32.6121	WT	0	0	0	1	male	0	34	64.7	0	1	0	0	Treadmill	0	0	1	Resistance	0	0	1	good	1	0	0	sub-elite	0
		1.1	21.1946	WT	0	0	0	1	female	1	26	51.9	0	1	0	0	Treadmill	0	0	1	Resistance	0	0	1	good	1	0	0	sub-elite	0
Gass	2002	1	12.9	WRA	1	0	0	0	male	0	37	77.5	1	0	0	0	Treadmill	0	0	1	Speed/Incline	0	0	0	moderate	0	1	0	elite	1
		0.78	15.4	WRA	1	0	0	0	male	0	33	51.1	1	0	0	0	Treadmill	0	0	1	Speed/Incline	0	0	0	moderate	0	1	0	elite	1
		1.27	17.1	WRA	1	0	0	0	male	0	44	74.7	1	0	0	0	Treadmill	0	0	1	Speed/Incline	0	0	0	moderate	0	1	0	elite	1
		1.52	21.3	WRA	1	0	0	0	male	0	38	71.3	1	0	0	0	Treadmill	0	0	1	Speed/Incline	0	0	0	moderate	0	1	0	elite	1
Goosey-Tolfrey	1998	1.9	28.1	WRA	1	0	0	0	female	1	39	67.6157	0	1	0	0	Treadmill	0	0	1	Incline	0	1	0	moderate	0	1	0	sub-elite	0
		3.08	44.2	WRA	1	0	0	0	male	0	38	69.6833	0	1	0	0	Treadmill	0	0	1	Incline	0	1	0	moderate	0	1	0	sub-elite	0
		2.53	36.7	WRA	1	0	0	0	male	0	31	68.9373	0	1	0	0	Treadmill	0	0	1	Incline	0	1	0	moderate	0	1	0	sub-elite	0
		2.57	32.7	WRA	1	0	0	0	male	0	26	78.5933	0	1	0	0	Treadmill	0	0	1	Incline	0	1	0	moderate	0	1	0	sub-elite	0
		2.21	42.3	WRA	1	0	0	0	male	0	18	52.2459	0	0	0	1	Treadmill	0	0	1	Incline	0	1	0	moderate	0	1	0	sub-elite	0
		2.28	26.9	WRA	1	0	0	0	male	0	36	84.7584	0	1	0	0	Treadmill	0	0	1	Incline	0	1	0	moderate	0	1	0	sub-elite	0
		2.25	43.2	WRA	1	0	0	0	male	0	20	52.0833	0	1	0	0	Treadmill	0	0	1	Incline	0	1	0	moderate	0	1	0	sub-elite	0
		3.37	47.9	WRA	1	0	0	0	male	0	31	70.3549	0	1	0	0	Treadmill	0	0	1	Incline	0	1	0	moderate	0	1	0	sub-elite	0
Goosey-Tolfrey	2000	2.68	54.1414	WRA	1	0	0	0	male	0	19	49.5	0	0	0	1	WERG	0	1	0	Speed	1	0	0	moderate	0	1	0	elite	1
		2.18	33.7984	WRA	1	0	0	0	male	0	19	64.5	0	0	0	1	WERG	0	1	0	Speed	1	0	0	moderate	0	1	0	elite	1
		2.32	30.2083	WRA	1	0	0	0	male	0	40	76.8	0	1	0	0	WERG	0	1	0	Speed	1	0	0	moderate	0	1	0	elite	1
		2.85	48.4694	WRA	1	0	0	0	male	0	24	58.8	0	0	0	1	WERG	0	1	0	Speed	1	0	0	moderate	0	1	0	elite	1
		2.1	28.1124	WRA	1	0	0	0	male	0	34	74.7	0	1	0	0	WERG	0	1	0	Speed	1	0	0	moderate	0	1	0	elite	1
		2.18	49.8856	WRA	1	0	0	0	male	0	18	43.7	0	0	0	1	WERG	0	1	0	Speed	1	0	0	moderate	0	1	0	elite	1
		3.09	45.5081	WRA	1	0	0	0	male	0	32	67.9	0	1	0	0	WERG	0	1	0	Speed	1	0	0	moderate	0	1	0	elite	1
		3.08	53.7522	WRA	1	0	0	0	male	0	22	57.3	0	0	0	1	WERG	0	1	0	Speed	1	0	0	moderate	0	1	0	elite	1
Goosey-Tolfrey	2004	1.1	25.5814	WT	0	0	0	1	female	1	22	43	0	1	0	0	WERG	0	1	0	Speed	1	0	0	moderate	0	1	0	sub-elite	0
		1.92	32.107	WT	0	0	0	1	female	1	31	59.8	0	1	0	0	WERG	0	1	0	Speed	1	0	0	moderate	0	1	0	sub-elite	0
		1.98	39.521	WT	0	0	0	1	female	1	33	50.1	0	1	0	0	WERG	0	1	0	Speed	1	0	0	moderate	0	1	0	sub-elite	0
		1.68	36.7615	WRA	1	0	0	0	female	1	27	45.7	0	0	0	1	WERG	0	1	0	Speed	1	0	0	moderate	0	1	0	sub-elite	0
		1.55	36.0465	WRA	1	0	0	0	female	1	18	43	0	0	0	1	WERG	0	1	0	Speed	1	0	0	moderate	0	1	0	sub-elite	0
		2.52	36.7347	WRA	1	0	0	0	female	1	31	68.6	0	0	1	0	WERG	0	1	0	Speed	1	0	0	moderate	0	1	0	sub-elite	0
		1.2	31.9149	WRA	1	0	0	0	female	1	30	37.6	0	0	0	1	WERG	0	1	0	Speed	1	0	0	moderate	0	1	0	sub-elite	0
		1.9	28.1481	WRA	1	0	0	0	female	1	39	67.5	0	1	0	0	WERG	0	1	0	Speed	1	0	0	moderate	0	1	0	sub-elite	0
		1.56	26	WB	0	0	1	0	female	1	22	60	0	1	0	0	WERG	0	1	0	Speed	1	0	0	moderate	0	1	0	sub-elite	0
Goosey-Tolfrey	2006	1.08	14.3808	WT	0	0	0	1	male	0	34	75.1	1	0	0	0	ACE	1	0	0	Resistance	0	0	1	moderate	0	1	0	sub-elite	1
		1.18	16.3889	WT	0	0	0	1	male	0	30	72	1	0	0	0	ACE	1	0	0	Resistance	0	0	1	moderate	0	1	0	sub-elite	1
		1.2	17.3913	WT	0	0	0	1	male	0	24	69	1	0	0	0	ACE	1	0	0	Resistance	0	0	1	moderate	0	1	0	sub-elite	1
		0.66	11.5789	WT	0	0	0	1	male	0	32	57	1	0	0	0	ACE	1	0	0	Resistance	0	0	1	moderate	0	1	0	sub-elite	1
		0.83	11.3855	WRU	0	1	0	0	male	0	30	72.9	1	0	0	0	ACE	1	0	0	Resistance	0	0	1	moderate	0	1	0	sub-elite	1
		0.86	11.9114	WRU	0	1	0	0	male	0	24	72.2	1	0	0	0	ACE	1	0	0	Resistance	0	0	1	moderate	0	1	0	sub-elite	1
		0.9	14.658	WRU	0	1	0	0	male	0	31	61.4	1	0	0	0	ACE	1	0	0	Resistance	0	0	1	moderate	0	1	0	sub-elite	1
		0.97	10.3743	WRU	0	1	0	0	male	0	30	93.5	1	0	0	0	ACE	1	0	0	Resistance	0	0	1	moderate	0	1	0	sub-elite	1
Knechtle	2001	2.4895	38.3	WB	0	0	1	0	male	0	41	65	0	1	0	0	Treadmill	0	0	1	Incline	0	1	0	moderate	0	1	0	sub-elite	0
		2.7972	33.3	WB	0	0	1	0	male	0	21	84	1	0	0	0	Treadmill	0	0	1	Incline	0	1	0	moderate	0	1	0	sub-elite	0
		2.3064	37.2	WB	0	0	1	0	male	0	38	62	0	1	0	0	Treadmill	0	0	1	Incline	0	1	0	moderate	0	1	0	sub-elite	0
		2.48	31	WB	0	0	1	0	male	0	27	80	0	1	0	0	Treadmill	0	0	1	Incline	0	1	0	moderate	0	1	0	sub-elite	0
		2.24	35	WB	0	0	1	0	male	0	33	64	0	1	0	0	Treadmill	0	0	1	Incline	0	1	0	moderate	0	1	0	sub-elite	0
		3.102	28.2	WB	0	0	1	0	male	0	28	110	0	0	1	0	Treadmill	0	0	1	Incline	0	1	0	moderate	0	1	0	sub-elite	0
		2.48	40	WB	0	0	1	0	male	0	28	62	0	1	0	0	Treadmill	0	0	1	Incline	0	1	0	moderate	0	1	0	sub-elite	0
		2.4225	28.5	WB	0	0	1	0	male	0	29	85	0	1	0	0	Treadmill	0	0	1	Incline	0	1	0	moderate	0	1	0	sub-elite	0
		2.9896	40.4	WB	0	0	1	0	male	0	31	74	0	1	0	0	Treadmill	0	0	1	Incline	0	1	0	moderate	0	1	0	sub-elite	0
Knechtle	2004a	2.771	47.8	WRA	1	0	0	0	male	0	43	58	0	1	0	0	Treadmill	0	0	1	Speed	1	0	0	moderate	0	1	0	sub-elite	0
		2.581	43.8	WRA	1	0	0	0	male	0	37	59	0	1	0	0	Treadmill	0	0	1	Speed	1	0	0	moderate	0	1	0	sub-elite	0
		2.21	36.8	WRA	1	0	0	0	male	0	34	60	0	0	0	1	Treadmill	0	0	1	Speed	1	0	0	moderate	0	1	0	sub-elite	0
		3.191	49.9	WRA	1	0	0	0	male	0	38	64	0	1	0	0	Treadmill	0	0	1	Speed	1	0	0	moderate	0	1	0	sub-elite	0
		1.834	32.7	WRA	1	0	0	0	male	0	51	56	1	0	0	0	Treadmill	0	0	1	Speed	1	0	0	moderate	0	1	0	sub-elite	0
		2.087	41.7	WRA	1	0	0	0	female	1	31	50	0	1	0	0	Treadmill	0	0	1	Speed	1	0	0	moderate	0	1	0	sub-elite	0
		1.628	29.6	WRA	1	0	0	0	female	1	34	55	0	1	0	0	Treadmill	0	0	1	Speed	1	0	0	moderate	0	1	0	sub-elite	0
		2.829	42.2	WRA	1	0	0	0	male	0	22	67	0	0	0	1	Treadmill	0	0	1	Speed	1	0	0	moderate	0	1	0	sub-elite	0
O'Connor	1998	2.35	40.2	WRA	1	0	0	0	male	0	25	58.4	0	1	0	0	WERG	0	1	0	Speed	1	0	0	moderate	0	1	0	elite	1
		2.37	33.5	WRA	1	0	0	0	male	0	23	70.6	0	1	0	0	WERG	0	1	0	Speed	1	0	0	moderate	0	1	0	elite	1
		2.34	41.9	WRA	1	0	0	0	male	0	35	55.7	0	1	0	0	WERG	0	1	0	Speed	1	0	0	moderate	0	1	0	elite	1
		2.06	27	WRA	1	0	0	0	male	0	32	76	0	1	0	0	WERG	0	1	0	Speed	1	0	0	moderate	0	1	0	elite	1
		2.06	35.2	WRA	1	0	0	0	male	0	26	58.4	0	1	0	0	WERG	0	1	0	Speed	1	0	0	moderate	0	1	0	elite	1
		2.55	39.1	WRA	1	0	0	0	male	0	24	65.2	0	1	0	0	WERG	0	1	0	Speed	1	0	0	moderate	0	1	0	elite	1
Rotstein	1994	1.1388	18.98	WB	0	0	1	0	male	0	19	60	0	1	0	0	ACE	1	0	0	Resistance	0	0	1	moderate	0	1	0	sub-elite	0
		1.3013	18.59	WB	0	0	1	0	male	0	26	70	0	1	0	0	ACE	1	0	0	Resistance	0	0	1	moderate	0	1	0	sub-elite	0
		2.40002	38.71	WB	0	0	1	0	male	0	38	62	0	0	1	0	Treadmill	0	0	1	Incline	0	1	0	moderate	0	1	0	sub-elite	0
		2.68176	36.24	WB	0	0	1	0	male	0	25	74	0	0	1	0	ACE	1	0	0	Resistance	0	0	1	moderate	0	1	0	sub-elite	0
		1.8907	27.01	WB	0	0	1	0	male	0	48	70	0	1	0	0	Treadmill	0	0	1	Incline	0	1	0	moderate	0	1	0	sub-elite	0
		3.00556	25.91	WB	0	0	1	0	male	0	34	116	0	1	0	0	Treadmill	0	0	1	Incline	0	1	0	moderate	0	1	0	sub-elite	0
Roy	2006	2.27	29.5573	WT	0	0	0	1	male	0	47	76.8	0	1	0	0	ACE	1	0	0	Resistance	0	0	1	moderate	0	1	0	sub-elite	1
		2.21	22.1	WT	0	0	0	1	male	0	50	100	0	1	0	0	ACE	1	0	0	Resistance	0	0	1	moderate	0	1	0	sub-elite	1
		2.09	24.7337	WT	0	0	0	1	male	0	42	84.5	0	1	0	0	ACE	1	0	0	Resistance	0	0	1	moderate	0	1	0	sub-elite	1
		2.06	25.1834	WT	0	0	0	1	male	0	44	81.8	0	1	0	0	ACE	1	0	0	Resistance	0	0	1	moderate	0	1	0	sub-elite	1
		2.67	39.6731	WT	0	0	0	1	male	0	23	67.3	0	0	1	0	ACE	1	0	0	Resistance	0	0	1	moderate	0	1	0	sub-elite	1
		1.29	23.6697	WT	0	0	0	1	male	0	35	54.5	0	1	0	0	ACE	1	0	0	Resistance	0	0	1	moderate	0	1	0	sub-elite	1
Tolfrey	2001	2.66	46.7487	WRA	1	0	0	0	male	0	19	56.9	0	0	1	0	WERG	0	1	0	Speed	1	0	0	moderate	0	1	0	elite	1
		2.53	44.7788	WRA	1	0	0	0	male	0	18.3	56.5	0	0	0	1	WERG	0	1	0	Speed	1	0	0	moderate	0	1	0	elite	1
		1.46	30.5439	WRA	1	0	0	0	male	0	32.8	47.8	0	0	0	1	WERG	0	1	0	Speed	1	0	0	moderate	0	1	0	elite	1
		2.53	41.4754	WRA	1	0	0	0	male	0	22.7	61	0	0	0	1	WERG	0	1	0	Speed	1	0	0	moderate	0	1	0	elite	1
		1.8	44.665	WRA	1	0	0	0	male	0	26	40.3	0	0	0	1	WERG	0	1	0	Speed	1	0	0	moderate	0	1	0	elite	1
		2.83	59.7046	WRA	1	0	0	0	male	0	29.3	47.4	0	0	0	1	WERG	0	1	0	Speed	1	0	0	moderate	0	1	0	elite	1
		1.94	29.3495	WRA	1	0	0	0	male	0	18.2	66.1	0	0	0	1	WERG	0	1	0	Speed	1	0	0	moderate	0	1	0	elite	1
		2.33	45.6863	WRA	1	0	0	0	male	0	21.8	51	0	1	0	0	WERG	0	1	0	Speed	1	0	0	moderate	0	1	0	elite	1
		2.11	31.1209	WRA	1	0	0	0	male	0	27.3	67.8	0	1	0	0	WERG	0	1	0	Speed	1	0	0	moderate	0	1	0	elite	1
		2.3	30.4233	WRA	1	0	0	0	male	0	28.1	75.6	0	1	0	0	WERG	0	1	0	Speed	1	0	0	moderate	0	1	0	elite	1
		3.09	47.1756	WRA	1	0	0	0	male	0	29.9	65.5	0	1	0	0	WERG	0	1	0	Speed	1	0	0	moderate	0	1	0	elite	1
		2.31	30.0781	WRA	1	0	0	0	male	0	39.2	76.8	0	1	0	0	WERG	0	1	0	Speed	1	0	0	moderate	0	1	0	elite	1
		2.75	40.8012	WRA	1	0	0	0	male	0	43.8	67.4	0	1	0	0	WERG	0	1	0	Speed	1	0	0	moderate	0	1	0	elite	1
		2.55	36.9565	WRA	1	0	0	0	male	0	40.8	69	0	1	0	0	WERG	0	1	0	Speed	1	0	0	moderate	0	1	0	elite	1
		3.28	46.1972	WRA	1	0	0	0	male	0	33.7	71	0	1	0	0	WERG	0	1	0	Speed	1	0	0	moderate	0	1	0	elite	1
Vinet	1996	2.376	33	WT	0	0	0	1	male	0	28	72	0	1	0	0	Treadmill	0	0	1	Speed	1	0	0	moderate	0	1	0	sub-elite	0
		1.8088	32.3	WRA	1	0	0	0	male	0	33	56	0	1	0	0	Treadmill	0	0	1	Speed	1	0	0	moderate	0	1	0	sub-elite	0
		3.0228	45.8	WRA	1	0	0	0	male	0	24	66	0	1	0	0	Treadmill	0	0	1	Speed	1	0	0	moderate	0	1	0	sub-elite	0
		3.5096	42.8	WRA	1	0	0	0	male	0	31	82	0	1	0	0	Treadmill	0	0	1	Speed	1	0	0	moderate	0	1	0	sub-elite	0
		2.5058	37.4	WT	0	0	0	1	male	0	24	67	0	1	0	0	Treadmill	0	0	1	Speed	1	0	0	moderate	0	1	0	sub-elite	0
		2.064	34.4	WT	0	0	0	1	male	0	25	60	0	1	0	0	Treadmill	0	0	1	Speed	1	0	0	moderate	0	1	0	sub-elite	0
		2.6598	42.9	WRA	1	0	0	0	male	0	27	62	0	1	0	0	Treadmill	0	0	1	Speed	1	0	0	moderate	0	1	0	sub-elite	0
		2.4984	34.7	WT	0	0	0	1	male	0	35	72	0	1	0	0	Treadmill	0	0	1	Speed	1	0	0	moderate	0	1	0	sub-elite	0
West	2013	1.2322	20.2	WRU	0	1	0	0	male	0	34.4	61	1	0	0	0	ACE	1	0	0	Resistance	0	0	1	moderate	0	1	0	sub-elite	0
		1.449	23	WRU	0	1	0	0	male	0	27.8	63	1	0	0	0	ACE	1	0	0	Resistance	0	0	1	moderate	0	1	0	sub-elite	0
		1.5368	22.6	WRU	0	1	0	0	male	0	26.5	68	1	0	0	0	ACE	1	0	0	Resistance	0	0	1	moderate	0	1	0	sub-elite	0
		1.3696	21.4	WRU	0	1	0	0	male	0	34.8	64	1	0	0	0	ACE	1	0	0	Resistance	0	0	1	moderate	0	1	0	sub-elite	0
		0.6776	12.1	WRU	0	1	0	0	male	0	35.4	56	1	0	0	0	ACE	1	0	0	Resistance	0	0	1	moderate	0	1	0	sub-elite	0
		1.5323	19.9	WRU	0	1	0	0	male	0	35.2	77	1	0	0	0	ACE	1	0	0	Resistance	0	0	1	moderate	0	1	0	sub-elite	0
		1.6032	16.7	WRU	0	1	0	0	male	0	28	96	1	0	0	0	ACE	1	0	0	Resistance	0	0	1	moderate	0	1	0	sub-elite	0
									Male	Female			TETRA	PARA	AMP	SB		ACE	WERG	TREADMILL		Speed	Incline	Resistance		GOOD	MODERATE	LOW
									151	18			43	91	13	22		38	80	51		79	20	66		7	156	6

## Sheet: MetaInfCum Input Absol VO2peak
			# of participants	Absolute VO2peak	SE	SD
Nordic sit skiing	Bernardi et al.	2010	5	3.34	0.324	0.144897
Nordic sit skiing	Bernardi et al.	2012	16	2.9	0.53	0.1325
Nordic sit skiing	Bhambhani et al.	2012	3	2.27	0.43	0.248261
Ice Sledge Hockey	Bernardi et al.	2012	34	2.5	0.42	0.0720294
Ice Sledge Hockey	Sandbakk et al.	2014	12	2.8	0.3	0.0866025
Hand Cycling	Fischer et al.	2014	7	2.22	0.61	0.230558
Hand Cycling	Fischer et al.	2014	5	2.14	0.58	0.259384
Hand Cycling	Knechtle et al.	2004	8	2.61	0.36	0.127279
Hand Cycling	Lovell et al.	2012	10	3.17	0.43	0.135978
Throwing	Gass & Camp	1979	4	2.58	0.48	0.24
Wheelchair Basketball	Bernardi et al.	2010	13	2.7	0.45	0.124808
Wheelchair Basketball	Bloxham et al.	2001	6	2.6	0.57	0.232702
Wheelchair Basketball	Coutts et al.	1990	3	2.56	0.41	0.236714
Wheelchair Basketball	Croft et al.	2010	6	2.98	0.91	0.371506
Wheelchair Basketball	de Lira et al.	2010	17	1.92	0.37	0.0897382
Wheelchair Basketball	Dwyer & Davis	1997	13	1.67	0.41	0.113714
Wheelchair Basketball	Goosey-Tolfrey et al.	2005	12	2.83	0.53	0.152998
Wheelchair Basketball	Goosey-Tolfrey & Tolfrey	2009	11	2.46	0.19	0.0572872
Wheelchair Basketball	Goosey-Tolfrey & Tolfrey	2010	4	2.33	0.14	0.07
Wheelchair Basketball	Goosey-Tolfrey & Tolfrey	2011	7	3.3	0.33	0.124728
Wheelchair Basketball	Goosey-Tolfrey et al.	2014	9	2.74	0.48	0.16
Wheelchair Basketball	Goosey-Tolfrey et al.	2015	8	3.75	0.33	0.116673
Wheelchair Basketball	Griggs et al.	2015	8	1.9	0.5	0.176777
Wheelchair Basketball	Knechtle & Kopfli.	2001	10	2.49	0.39	0.123329
Wheelchair Basketball	Leicht et al.	2012	9	2.47	0.33	0.11
Wheelchair Basketball	Leicht et al.	2014	9	2.1	0.5	0.166667
Wheelchair Basketball	Rotstein et al.	1994	8	1.99	0.68	0.240416
Wheelchair Basketball	vd Woude et al.	2002	5	1.51	0.69	0.308577
Wheelchair Basketball	Vanlandewijk et al.	1994	13	1.86	0.49	0.135902
Wheelchair Basketball	Vanlandewijk et al.	1995	14	2.44	0.44	0.117595
Wheelchair Basketball	Vanlandewijk et al.	1996	13	2.59	0.32	0.088752
Wheelchair Basketball	Veeger et al.	1991	11	2.74	0.6	0.180907
Alpine Sit Skiing	Bernardi et al.	2012	15	2.3	0.44	0.113608
Alpine Sit Skiing	Gass & Camp	1979	3	1.6	0.48	0.277128
Alpine Sit Skiing	Goll et al.	2016	3	2.4	0.2	0.11547
Wheelchair Tennis	Bernardi et al.	2010	4	2.27	0.3	0.15
Wheelchair Tennis	Croft et al.	2010	6	2.06	0.71	0.289856
Wheelchair Tennis	Goosey-Tolfrey & Tolfrey	2004	3	1.67	0.49	0.282902
Wheelchair Tennis	Roy et al.	2006	6	2.1	0.45	0.183712
Wheelchair Tennis	Vinet et al.	1996	4	2.36	0.21	0.105
Wheelchair Fencing	Bernardi et al.	2010	6	2.4	0.67	0.273526
Wheelchair Fencing	Veeger et al.	1991	4	2.02	0.36	0.18
Wheelchair Racing	Bernardi et al.	2010	6	3.05	0.27	0.110227
Wheelchair Racing	Campbell et al.	2004	8	2.03	0.55	0.194454
Wheelchair Racing	Campbell et al.	2004	9	2.2	0.49	0.163333
Wheelchair Racing	Cooper et al.	1992	11	2.6	0.27	0.0814081
Wheelchair Racing	Cooper et al.	1999	7	2.79	0.75	0.283473
Wheelchair Racing	Coutts & Stogryn	1987	6	2.17	1.13	0.461321
Wheelchair Racing	Coutts et al.	1990	6	3.06	0.46	0.187794
Wheelchair Racing	Crews et al.	1982	4	2.17	0.12	0.06
Wheelchair Racing	Gass et al.	1979	4	2.34	0.57	0.285
Wheelchair Racing	Goosey-Tolfrey & Campbell	1998	8	2.52	0.5	0.176777
Wheelchair Racing	Goosey et al.	2000	8	2.56	0.4	0.141421
Wheelchair Racing	Goosey-Tolfrey & Tolfrey	2004	5	1.77	0.49	0.219135
Wheelchair Racing	Hooker & Wells	1992	7	2.72	0.52	0.196542
Wheelchair Racing	Knechtle et al.	2004	7	2.58	0.38	0.143626
Wheelchair Racing	O'Connor et al.	1998	6	2.29	0.19	0.0775672
Wheelchair Racing	Perret et al.	2012	8	2.76	0.73	0.258094
Wheelchair Racing	Shiba et al.	2010	4	1.92	0.4	0.2
Wheelchair Racing	Tolfrey et al.	2001	16	2.45	0.47	0.1175
Wheelchair Racing	vd Woude et al.	2002	4	1.3	0.33	0.165
Wheelchair Racing	vd Woude et al.	2002	8	1.98	0.32	0.113137
Wheelchair Racing	vd Woude et al.	2002	23	2.25	0.4	0.0834058
Wheelchair Racing	vd Woude et al.	2002	4	0.73	0.22	0.11
Wheelchair Racing	vd Woude et al.	2002	3	1.26	0.08	0.046188
Wheelchair Racing	vd Woude et al.	2002	3	1.17	0.23	0.132791
Wheelchair Racing	Vinet et al.	1996	5	2.74	0.62	0.277272
Archery	Cooper et al.	1999	3	1.95	0.23	0.132791
Wheelchair Curling	Bernardi et al.	2012	10	1.8	0.35	0.11068
Wheelchair Table Tennis	Cooper et al.	1999	3	1.73	1.07	0.617765
Wheelchair Table Tennis	Veeger et al.	1991	4	1.82	0.23	0.115
Shooting	Cooper et al.	1999	4	1.51	0.23	0.115
Shooting	Veeger et al.	1991	4	1.32	0.29	0.145
Wheelchair Rugby	Barfield et al.	2010	9	1.1	0.43	0.143333
Wheelchair Rugby	Domaszewska et al.	2013	14	1.31	0.3	0.0801784
Wheelchair Rugby	Goosey-Tolfrey et al.	2006	4	0.89	0.06	0.03
Wheelchair Rugby	Goosey-Tolfrey et al.	2014	9	1.5	0.39	0.13
Wheelchair Rugby	Griggs et al.	2015	8	1.6	0.4	0.141421
Wheelchair Rugby	Leicht et al.	2012	8	1.67	0.38	0.13435
Wheelchair Rugby	Morgulec-Adamowicz et al.	2011	7	1.6	0.4	0.151186
Wheelchair Rugby	Morgulec-Adamowicz et al.	2011	9	1.8	0.5	0.166667
Wheelchair Rugby	Morgulec-Adamowicz et al.	2011	6	1.8	0.5	0.204124
Wheelchair Rugby	Morgulec-Adamowicz et al.	2011	8	2.4	0.5	0.176777
Wheelchair Rugby	Taylor et al.	2010	7	1.2	0.45	0.170084
Wheelchair Rugby	West et al.	2013	7	1.34	0.32	0.120949
Wheelchair Rugby	West et al.	2014	5	1.11	0.24	0.107331
Wheelchair Rugby	West et al.	2015	5	1.08	0.17	0.0760263
Wheelchair Rugby	West et al.	2014	8	1.3	0.3	0.106066

## Sheet: MetaInfCum Input BMN VO2peak
			# of participants	BMN VO2peak	SE	SD
Nordic sit skiing	Bernardi et al.	2010	5	51.9	6.92	3.09472
Nordic sit skiing	Bernardi et al.	2012	16	46	9.78	2.445
Nordic sit skiing	Bhambhani et al.	2012	3	34.73	9.27	5.35204
Ice sledge hockey	Bernardi et al.	2012	34	32.4	6.06	1.03928
Handcycling	Fischer et al.	2014	7	31.7	8.2	3.09931
Handcycling	Fischer et al.	2014	5	32	7.1	3.17522
Handcycling	Knechtle et al.	2004	8	37.5	7.3	2.58094
Handcycling	Lovell et al.	2012	10	40.4	5.5	1.73925
Throwing	Gass & Camp	1979	4	30.1	4.21	2.105
Wheelchair basketball	Bernardi et al.	2010	13	36.9	3.698	1.02564
Wheelchair basketball	Bloxham et al.	2001	6	37.55	6.69	2.73118
Wheelchair basketball	Coutts et al.	1990	3	34.6	3.85	2.2228
Wheelchair basketball	Croft et al.	2010	6	39.79	5.42	2.21271
Wheelchair basketball	de Lira et al.	2010	17	30.8	6.1	1.47947
Wheelchair basketball	Dwyer & Davis	1997	13	26.8	5.3	1.46996
Wheelchair basketball	Knechtle & Kopfli.	2001	10	35.59	4.69	1.48311
Wheelchair basketball	Leicht et al.	2012	9	34.9	5.1	1.7
Wheelchair basketball	Leicht et al.	2014	9	32.8	10.3	3.43333
Wheelchair basketball	Rotstein et al.	1994	8	26.33	7.54	2.66579
Wheelchair basketball	Schmid et al.	1998	13	33.7	5.2	1.44222
Wheelchair basketball	Vanlandewijk et al.	1994	13	29.7	8.62	2.39076
Wheelchair basketball	Vanlandewijk et al.	1995	14	36.28	9.31	2.4882
Wheelchair basketball	Vanlandewijk et al.	1996	13	37.93	5.18	1.43667
Wheelchair basketball	Veeger et al.	1991	11	37.9	6.9	2.08043
Alpine sit skiing	Bernardi et al.	2012	15	31.3	6.66	1.7196
Alpine sit skiing	Gass & Camp	1979	3	30.63	9.73	5.61762
Alpine sit skiing	Goll et al.	2016	3	35	3.6	2.07846
Wheelchair tennis	Bernardi et al.	2010	4	33.1	2.85	1.425
Wheelchair tennis	Croft et al.	2010	6	31	6.64	2.71077
Wheelchair tennis	Goosey-Tolfrey & Tolfrey	2004	3	32.4	6.97	4.02413
Wheelchair tennis	Roy et al.	2006	6	27.49	6.47	2.64137
Wheelchair tennis	Vinet et al.	1996	4	34.88	1.84	0.92
Wheelchair fencing	Bernardi et al.	2010	6	34.4	5.81	2.37192
Wheelchair fencing	Veeger et al.	1991	5	29.2	3.6	1.60997
Wheelchair racing (athletics)	Bernardi et al.	2010	6	48.1	6.35	2.59238
Wheelchair racing (athletics)	Cooper et al.	1992	11	39.75	4.23	1.27539
Wheelchair racing (athletics)	Cooper et al.	1999	7	41	11.9	4.49778
Wheelchair racing (athletics)	Coutts & Stogryn	1987	6	33	14.49	5.91552
Wheelchair racing (athletics)	Coutts et al.	1990	6	52.67	7.78	3.17617
Wheelchair racing (athletics)	Crews et al.	1982	4	30.94	7.07	3.535
Wheelchair racing (athletics)	Gass et al.	1979	4	38.35	9.52	4.76
Wheelchair racing (athletics)	Goosey-Tolfrey & Campbell	1998	8	37.75	7.9	2.79307
Wheelchair racing (athletics)	Goosey et al.	2000	8	42.98	10.6	3.74767
Wheelchair racing (athletics)	Goosey-Tolfrey & Tolfrey	2004	5	33.92	3.8	1.69941
Wheelchair racing (athletics)	Hooker & Wells	1992	7	43.1	7.4	2.79694
Wheelchair racing (athletics)	Knechtle et al.	2004	7	42.81	4.87	1.84069
Wheelchair racing (athletics)	O'Connor et al.	1998	6	36.15	5.47	2.23312
Wheelchair racing (athletics)	Shiba et al.	2010	4	36.86	4.32	2.16
Wheelchair racing (athletics)	Tolfrey et al.	2001	16	41.24	9.16	2.29
Wheelchair racing (athletics)	Vinet et al.	1996	5	43.64	7.91	3.53746
Archery	Cooper et al.	1999	3	22.23	2.1	1.21244
Wheelchair curling	Bernardi et al.	2012	10	23.4	7.6	2.40333
Wheelchair table tennis	Cooper et al.	1999	3	26.5	11.47	6.62221
Wheelchair table tennis	Veeger et al.	1991	4	30.7	6.5	3.25
Shooting	Cooper et al.	1999	4	17.85	2.74	1.37
Shooting	Veeger et al.	1991	4	16.3	4.5	2.25
Wheelchair rugby	Barfield et al.	2010	9	16.01	4.65	1.55
Wheelchair rugby	Domaszewska et al.	2013	14	17.8	4.99	1.33363
Wheelchair rugby	Goosey-Tolfrey et al.	2006	4	12.08	1.83	0.915
Wheelchair rugby	Leicht et al.	2012	8	24.5	4.9	1.73241
Wheelchair rugby	Morgulec-Adamowicz et al.	2011	7	22.1	6.3	2.38118
Wheelchair rugby	Morgulec-Adamowicz et al.	2012	9	26.4	6.1	2.03333
Wheelchair rugby	Morgulec-Adamowicz et al.	2013	6	25.6	5.6	2.28619
Wheelchair rugby	Morgulec-Adamowicz et al.	2014	8	30.2	7.2	2.54558
Wheelchair rugby	Taylor et al.	2010	7	16.9	4.9	1.85203
Wheelchair rugby	West et al.	2013	7	19.41	3.84	1.45138
Wheelchair rugby	West et al.	2014	8	19	2.1	0.742462

## Sheet: MetaInf Output
		ABSOLUTE VO2PEAK										BMN VO2PEAK
ALPINE SKIING
HAND CYCLING
ICE SLEDGE HOCKEY
NORDIC SIT SKIING
SHOOTING
WHEELCHAIR BASKETBALL
WHEELCHAIR FENCING
WHEELCHAIR RACING
WHEELCHAIR RUGBY
WHEELCHAIR TABLE TENNIS
WHEELCHAIR TENNIS

[truncated: 1 more sheets: MetaCum Output]
